# Supplementary material for: Genome-wide association studies and whole-genome prediction reveal the genetic architecture of KRN in maize
Source: BMC Plant Biol. 2020 Oct 27;20:490. doi: 10.1186/s12870-020-02676-x (PMC7590725; doi:10.1186/s12870-020-02676-x)
Supplement: Supplementary file 4 — Additional file 4: Table S1. A list of material information in our association panel. [file 12870_2020_2676_MOESM4_ESM.xlsx]

## Sheet: Table S1
Table S1 A list of material information in our association panel
Line	KRN in XX	KRN in BJ	KRN in GZL	KRN in BLUP
6	11.2	13.2	12.4	12.4034
18	15.4	NA	NA	15.6983
95	14.2	14.4	17	15.1408
148	16.8	19.6	18.8	18.1271
177	12.6	14.8	14.4	13.9587
248	14.4	15.4	15.8	15.1408
273	NA	15.4	14.8	14.7548
412	14.8	13.8	13.6	14.2218
501	11.4	12.6	13.4	12.59
599	14.8	14.6	14.2	14.5187
697	13.8	15.6	15.4	14.892
757	17.8	16.4	16.6	16.7584
785	11.2	13.2	13.6	12.7767
802	16.6	17.6	18.2	17.2561
897	14.8	14.5	14.8	14.6742
930	15	17	17	16.1985
931	16.2	15.6	17.8	16.3851
953	16	16.2	17.2	16.3229
1029	11.8	13.2	13	12.7767
1121	NA	NA	NA	14.3132
1134	13.8333	14.6	16.2	14.8406
1610	11.6	13	12.4	12.4656
1614	12	13.8	12.2	12.7767
3335	15.2	17	16.8	16.1985
3514	13.5	14.4	14.4	14.1143
3732	13.2	13.6	13.8	13.5855
4003	15	15.2	16	15.3275
4226	13.8	14	13	13.8166
4936	13.4	13.4	13.8	13.5855
5003	13.4	14	13.6	13.7099
5311	13.5	14.8	14.45	14.2543
7146	13.6	14	14.8	14.2322
7236	14	15.2	16.6	15.203
7239	19.3333	17	18.6	17.6964
7331	14	16.2	15.4	15.1408
7381	11.6	14.2	13.2	13.0877
7884	13.6	15.6	16	15.1676
7922	14	16.2	16.6	15.5141
8982	16.2	18.4	15.8	16.634
9706	13.15	15.4	14.8	14.4409
9711	14.6	14.6667	16	15.0366
9782	NA	16.2	17	16.1094
18599	13.2	13	13.8	13.5323
20564	13	13.6	13.8	13.5232
20762	12.6667	16.05	15.95	15.1436
68122	12.4	14.4	14.2	13.7099
68139	13.4	13.3333	13.8	13.6668
96201	14.8	14.8	16	15.1408
99122	19.4	20.2	19.8	19.4336
030-1	15.6	17	15.8	16.0118
08-64	14.6	15	14.6	14.7053
08-641	13.6	15	14.4	14.332
112_O2	17.2	17.8	NA	17.1721
13A/O2	14.8	17	18.8	16.9357
150-4	10.6	12.2	11	11.4702
200B	15.5	16.8	16.4	16.1051
33-16	14.6	14	15.55	14.6898
3489a	13.8	15.4	15.8	14.9542
3H2	12.4	12.4	12.4	12.601
433-7	13	15.2	13.4	13.8965
48_2	13	14.2	15.2	14.1454
4F1	13.8	13.7333	14.8	14.1252
698-3	18.6	NA	16	17.1577
7026B	13.8	13.9	14.8	14.1765
72-105	16.5333	NA	16.4	16.4059
72-125	12.4	14	14.4	13.6477
75-14Gao	16.4	16.4	17	16.4473
75-322	15.4	14.6	14.1	14.6742
75-364	13	15	13.2	13.7721
7884-4HT	14.7	13.6	15.8	14.6742
7903E	15.6	18	15.8667	16.3703
806A	12.6	15.1	13.8	13.8654
811A	13.4	14.2	14.6	14.0832
82Huangzaosi	14.2	13	14.2	13.8343
84-126-15-1	15.6	17.4	16.8	16.4473
85Bai41	NA	NA	17.4	16.6325
85Huang14	10.3333	13.6	12.4	12.2587
87-20	13.2	15	14.4	14.2076
90Ha502	13.4	13.2	13.1	13.3055
9101_7	NA	13.4	12.8	12.9487
91af361	13.4	14	13.8	13.7721
91Huang15	15.6	15.8	16.6	15.8874
91Huang5	13.8	13.8	14.2	13.9587
92_8	15.2	17.4	16.8	16.3229
92Huang40	12	14.4	13.4	13.3366
92Huang7	10.9	14.8	10.6667	12.6139
98F1	13.6	13.8	14.4	13.9587
A188	15.2	12.5	13	13.3247
A214N	12.4	NA	NA	13.2285
A239	13.2	13.6	14.25	13.7254
A495	12	13	14.2	13.15
A554	12.8	13.7	13.2	13.3055
A556	12.4	14.2	13.6	13.461
A619	13	14.9	14.6	14.1765
A623	12.8	13.4	13.2	13.2122
A632	15.4	15.6	15.6	15.4519
A634	14.6	14.8	14	14.5902
A635	14	14	14.5	14.1765
A641	10.6	12.0667	12.5333	11.9057
A654	11.5	11	12	11.8523
A659	13	12.5	13.5	13.2618
A661	13.4	15	15.8	14.7053
A679	16.6	18.25	15.8	16.7117
A680	16	16.6	17	16.3851
A682	9.8	12.6	10.9	11.3146
A801	14.4	15	15.6	14.9542
Ay3566	13.8	15.8	15.8	15.0786
B10	14	11.3333	13.45	13.1184
B103	12.6	14.2	15.8	14.2076
B104	14.8	14.6	14.4	14.5809
B105	11	15	15.8	14.394
B109	13.8	15.2	14.8	14.5809
B115	12.8	12	14.4	13.1047
B12	15.2	16.5	18.8	16.6651
B14A	12.4	14	16	13.8534
B164	16.2	17	17.2	16.634
B317	14	15.9	14.2	14.6742
B37	12.75	14.6	14	13.8188
B394	14.8	13.5	15.4	14.5498
B46	14.2	13.8	14.2	14.0832
B57	14.6	15	15.1	14.8609
B64	12.8	15.4	13.4	13.8965
B68	15.2	14.3	15.8	15.0475
B73Htrhm	17.2	16.8	17.4	16.945
B75	12.8	14.4	14.2	13.9151
B76	13.2	13.3	13	13.2433
B77	14.6	14.2	15.6	14.7675
B8	11.6	13.4	13	12.7767
B84	13.2	13.25	14.6	13.7254
B97	14	14.5333	13.5	14.0303
B98	14.8	15.6	14.8	15.0164
Baihe43	12.4	14.4	14.6	13.8343
BaiU8112	13.4	15.2	15.2	14.5809
BC19	12.2	14.2	15	13.8343
BC4B	13.6	13.4	12.8	13.4851
Beck	13.6	14	13.4	13.7099
Bei11	11.05	13	14	12.7922
BM	12.2	13.6	14.2	13.3988
C103	13	14.0833	15.45	14.1874
C123	14.2	15.8	14.9333	14.934
C168	17.6	17.3333	18.2	17.4848
C416	10.6	12.2	11.2	11.5324
C49A	11.8	14.3333	12	13.0191
C521	9.2	11	13.6667	12.0573
Cai11-8	11.6	14	13.8	13.2122
CB0443-2	14	13.5	15.8	14.6558
CG10	15.4167	NA	12.4	14.6667
CH701-30	11.2	15.4	10.6	12.5278
CH9	15	17	15.4	15.7008
Chang72	10.8	14.4	12.2	12.59
Chang7-2	15.5	16.4	15.6	15.6648
Chang7Daxian1	12	14.6	13.2	13.3366
ChangD	13	14.2	14.6	13.9587
ChangK	14.6	16.6	14.4	15.1408
Chen322	16.4	16.6	17	16.5095
Cheng18	12.2	14	12.6	13.0255
Cheng687	16.4	15.8	19.2	16.945
Chengzi205-1-1	15.4	15.6667	15.2	NA
Chihuang14	14	16.8	14.75	15.4245
Chihuang32	16.8	14.4	16.3	15.4671
Chong72	18	17.6	19.6	18.2842
CI.7	14.2	17	17.2667	16.032
CI187-2	14.8	14.8	13.2667	14.2562
CI28A	12	14	11.6	12.4641
CI31A	13	13.4667	13.55	13.4035
CI3A	16.4	17	18.8	17.1939
CI64	16.6	17.4	19.8	17.6916
CI90C	13.4667	NA	14.5	14.1418
CI91B	15.8	13.8	14.6	14.7053
CM105	13	14.1	15	14.0521
CM174	14.7	15.4	12.8	14.3009
CM37	10.8	13.6	13.6	13.031
CM7	10.8	12.8	13.2	12.4034
CML10	10	NA	NA	11.2527
CML103	11.8	14.9	13	13.3055
CML108	16.6	16	NA	16.3911
CML11	10.5	NA	NA	11.6644
CML125-2Pianma	15.2	15.8	15.2	15.3275
CML14	14.4	NA	NA	14.8751
CML154Q	16	14.4	16.6	15.5763
CML157Q	14.2	14.7	13.6	14.3323
CML218	12.2	13	12.4	12.6522
CML228	NA	NA	NA	14.3132
CML238	16.5333	NA	14	15.7864
CML254	NA	NA	NA	14.3132
CML261	14.6	NA	14.6667	14.8533
CML264	NA	NA	NA	14.3132
CML281	13.8	NA	NA	14.3811
CML287	14	NA	NA	14.5458
CML314	13	14.25	13.8	13.7254
CML322	15.7333	16.1	18.6	16.6449
CML323	12.2	11.8	13.4	12.59
CML328	14.6	14.8	14.2	14.5187
CML331	13.8	NA	NA	14.3811
CML332	14.8667	10.5	NA	13.7754
CML333	12	12.575	12.5	12.4889
CML341	13.6	NA	NA	14.2165
CML38	14	NA	NA	14.5108
CML45	12.6	NA	NA	13.3932
CML52	10.6	10.925	NA	11.2285
CML58	16.9	16.2	16.2	16.2918
CML61	11.6	NA	NA	12.8318
CML69	10.8	12.8	11	11.9011
CML77	16	15	15	15.0984
CML91	11.2	13.2	11.5333	11.9981
CMV3	NA	NA	18	16.7039
CN104	12.2	14.4	13.2	13.3366
CO106	13.6	14.2	14.2	13.9888
CO125	11.6	14	14	13.4277
CO255	12.4	14.4	13.1	13.2922
CT109	12.2	13.6	13.3	13.1189
CT52C	12.2	13.2	14	13.2122
D1051	13.2	13.5	13.85	13.5699
D1139	10.8	12.6	12.4	12.0923
d140	15.8	16.4	15.2	15.7008
D15	14.2	17.2	17.8	16.2607
D183	13	13.8	13.1333	13.3786
D185	13.2	13.6	12.6	13.2122
D20	11	15.2	12	12.9312
D23	12.75	14.6	14.7	14.0365
D619	14.4667	15.6	15.6	15.1298
D729	13.8	15.8	13.6	14.3942
D801	NA	17.6	17.4	16.9222
D857	13.2	14.8	14.6	14.2076
D869	11.2	13.8	12.6	12.6522
D88	11.6	12.3	13	12.4345
D881	12.6	14.4	17	14.7479
D940Y	11.8	14	NA	13.0085
Da255	13.75	15.8	14.6	14.6898
Dai6	14.2	15.6	15.8	15.1408
DaMO	10.4	12	11.2	11.408
Dan299	17.2	18.6	18.4	17.816
Dan3101	16.6	18	18.4	17.4428
Dan3115	19.5	17.9	18	18.1893
Dan3116	14.1333	17.6	19.8	16.987
Dan340	17.3333	14.8	21.2	18.153
Dan598	18.4	13.6	19.6	17.6949
Dan9046	13.6	14.6	14.35	14.1921
Dan9064	11.6	12.35	12.8	12.3616
Dan988	14	13	13.6	13.5855
Danhuang02	19.9333	19	19.6	19.2549
DanT138	16	17.2	16.2	16.3229
DE_3	13.8	15	15.4	14.7053
De811	NA	16.9	17.2	16.3949
DF27	12	14.4	13.2	13.3994
DF32	12.4	14.8	13.2	13.5232
DH138	12.4	14.8	NA	13.7909
DH40	15.15	14.8	15.8	15.1875
Dhuang212	12.2	14.8	14.6	13.8965
DM101B	NA	13.4	NA	13.293
Dong327	12.2	13.6	15.3	13.827
Dong623O2	8.6	9.2	8.6	9.16823
DongD201	13.8	14.6	14.2	14.2076
E200	12.2	13.45	14	13.2899
E2558W	11.6	12.4	11.8	12.0733
E28	16.2	15.6	16	15.8252
E588	12	12.6	12.2	12.4034
E600	12.2	14	12	12.8389
E601	19.4	17	18	18.1835
EP1	10.4	NA	13.6	12.5431
Ernan24	13.8	15.2	13.8	14.2698
F2834T	11	13.4	11.6	12.1545
F516	12.8	14	10.5	12.9878
F520-1_reccob	NA	NA	NA	14.3132
F522	16.8	18	15.6	16.634
F6	11.2	12.4	11.6	11.9057
F7	15.8	15.5	15.1333	15.4006
F72	13.2	14.2	13.2	13.5855
F7584	12.6	14.2	14.8	13.8965
Fangyin	13.4	14.6	13.3	13.8032
Feng263	12.8	15.9	16.6	15.3517
Feng273	13	15.4	14.2	14.2076
FLQ2Bt	16	17.2	13.4	15.19
FR218	12.2	13.2	13.2	12.9633
Fu844	15.2	13.3	13.8	14.1143
Fu85	13.8	18	15.6	15.3373
Fu8527	17.8	17.2	17.4	17.2561
Fu8529	13.7333	15.6	15	14.7473
Fu8538	13	15.8	14	14.2698
Fu8701	14.6	15.5	16.2	15.3586
FusheA	17.4	17.05	17.1	16.9917
GA209	NA	12.4	14	13.039
Gan41	NA	17.4	NA	16.5861
GT112	10.2	NA	NA	11.4174
Guan17-1	9.4	11.2	11.2667	10.8682
Guangyou5	13.8	15.6	15.4	14.892
GY3	12.6	12.8	13.6	13.0877
H105W	16.8	17	16.2	16.5095
H1208	12.8	15.4	15.2	14.4565
H153	10.4	12.6	12.2	11.9057
H19	14.2	14.65	14.8	14.5342
H21	11.6	14.4	13.6	13.4731
H49	16.2	16.6	16	16.1363
H84	15	15	17	15.5763
H891	11.4	13	13.4	12.7145
H91	13.8	13.4	13.5	13.6166
H9442	15.4	14.8333	17.9167	15.9341
H95	15.4	16	16.6	15.8874
H99	11.8	NA	12.55	12.5295
Hai1134	10.6	11.85	11.5	11.5168
Hai9-21	14.4	15.3667	17.4	15.6276
Hai9818	17	18.2	18.2	17.5672
HDa-5	NA	15.2	14.8	14.6645
Hengbai522	NA	12.6	11.6	12.0456
HR210	15	14.8	16.8	15.4519
HRA65B	18.55	16.8	15.6	16.8051
Hua160	12.8	14	13.8	13.5855
Huanglu12	13	16.2	16.2	15.0786
Huangyesi	13	13.8	13.2	13.3988
Huangzaosi	13.2	15	15.2	14.4565
Huobai	12.2	13.2	12.4	12.7145
Huotanghuang17	13.8	14.8	13.6	14.0832
HZ120	12.6	14.8	13.8	13.7721
HZ124C	13.4	15	15.8	14.7053
I137TN	10.4	10.6667	11.6667	11.1634
IA2132	NA	NA	14	13.9055
IA5125	12	NA	13.3333	13.0906
IDS28	14.1667	NA	15	14.6958
j0045	NA	15.8	14.5333	14.8158
Ji15-22	9.6	12.4	10.8	11.1591
Ji432	NA	14.6	13	13.5808
Ji444	12.8	13.6	12	12.9011
Ji53	13.8	15	13.2	13.9007
Ji533	15.4	14.8	16.6	15.5141
Ji63	15	16.8	16	15.8252
Ji69	12	12.45	13.2	12.6194
Ji818	15.8	16.2	17.2	16.1373
Ji830	14	13.8	13.5333	13.8141
Ji833	13.8	15	15.8	14.8297
Ji8415	13.6	13.4	13.8	13.6477
Ji853	14.8	14.4667	14.8	14.6633
Ji854	14.6	15.4	15.4	15.0786
Ji864	14.8	15.4	14.8	14.9542
Ji870	15.6	15.5	16.6	15.7941
Jia13	10.2	13.2	12.6	12.1545
Jiao05	18.6	20	19	18.7263
Jing24	12	13.1	12.2	12.5589
Jing404	13	15	15	14.332
Jing54	14.4	13.8	14.2	14.1454
Jing89	12.6	14.6	14.2	13.8343
Jingnuo6	12.5	13.6	14.5	13.6757
Jinhuang59	12.8	13.8	12.6	13.15
Jinnuo	12.2	13.6	14.4	13.461
Jitian15	11.6	13.6	12	12.589
Jiu03	14.8	16	18.4	16.2607
Jiu138-5	16.8	15.15	15.6	15.7474
JiV993	12.2	13.2	12.2	12.6522
JN15	12.4	15	13.3333	13.6275
K10	12.4	11.2	13.8333	12.6009
K14	12.8	14	13.2	13.3481
K21	12.6	13.8	13.2	13.2744
K22	17.6	16.85	20.2	17.956
K36	11.8	12.6	13.0667	12.6102
K4	14	13.7	14.4	14.0521
K514	13.4	16	14	14.4565
K55	16	16.6	14.8	15.7629
K64	13.4	15	14	14.1454
Ki11	11.6	NA	NA	12.8318
Ki21	12	13.8	11.75	12.6442
Ki3	11.8	NA	12	12.4418
KL3	17.6667	18.6	18	17.8378
KL4	9.33333	12	11.45	11.1544
KL6	12.4	14.2	12.8	13.2122
KP3130	16	14.7333	15.8	15.4317
Ky226	13.6	15.8	13	14.1454
Ky228	NA	12.6667	13.1	12.7523
L069	16	17	16.25	16.2762
L317	NA	13.6	14.8	13.9421
L578	14.4	NA	14.35	14.5163
La2-4	13.75	14	13.4	13.7566
Lan766-4-2	12.8	14.6	16	14.2218
LD175-1	15.4	13.8	14.4	14.5187
Lian1538	19.5	21	20.75	20.0091
Liao2202	13	12.75	12.8	12.9478
Liao2204	11.8	12.8	13.2	12.7145
Liao3053	14.2	15.2	15.2	14.8297
Liao3180	16	15.6	14.6667	15.524
Liao5110	18	18	19.4	18.1893
Liao6082	14.4	17.1	16.4	15.8058
Liao7794	13.2	14	13.2	13.5232
Lo1067	15.8	16.6	14.2	15.4519
Lo5-6	12	13.8	12.4	13.0537
Longkang1	NA	17.9	NA	14.1444
Longkang15	10.8	12.4	11.6	NA
Longkang279	14.4	15.6	16.6	NA
Longxi65	13.6	16.4	15.8	15.0426
Los-6	14.4	16.6	15.6	15.4519
Lu65	15.4	15.8	16.4	15.763
Luyuan133	14.8	14.8	16.2	15.203
LX00-1	12.4	15.4	14.6	14.1454
LX03-2	12.6	14.2	14.6	13.8343
LX1124	13.4	16	14.2	14.5187
LX3999	12.4	14.4	14.4	13.7721
LX9223	11.2	14.4	12.85	12.9167
LX9801	13.4	14.1	14.2	13.9276
M101	12	13	12.8	12.7483
M131-5	12.8	16	15.2	14.5902
M14	11.4	12.75	12.4	12.3256
M162W	15.6	12	14.4	14.021
M22	14	15.2	15.4	14.8297
M256	12.2	14.4	13.4	13.3988
M7	16.8	16.95	16.8	16.6806
Mei22	13	13.85	13.2	13.4144
Mei68113	17.2	17.2	17.4	17.0695
Meibao	NA	13.4	14	13.4905
Mo24W	15.6	16.75	13.8	15.3119
Mo44	NA	15	16.8	15.4773
Mo45	14.8	16.8	16.2	15.8252
Mo46	11.65	13.4667	12.3333	12.6056
Mo47	13.8	14.6	14.4	14.2698
MoG	18.4	15.6	20	17.7538
Mp339	11.2	NA	NA	12.2406
MP704	15.6	17.6	17.4	16.6962
MS1334	NA	12.8	14	13.2196
MS153	14.35	14.6	15.6	14.8142
MS71	12	14.6	14.1	13.6166
Mt42	12.8	14.2	12.4	13.1784
N192	14.2	15.4667	15	14.85
N28Ht	15.2	16.6	16.75	16.0585
N6	13.6	14.2667	14.8	14.2278
N68a	16.6	17.2	16.6	16.634
N7A	13.8	15.2	13.8	14.2698
NC230	14.8	13.4	14	13.8414
NC250	11.2	10.6	12.8	11.719
NC258	16	16.2	16.4	16.074
NC260	13.6	NA	15.6	14.7195
NC262	14.6	15.2	16.6	15.3897
NC264	13	14	13.4	13.5232
NC290A	16.8	15.2	17.4	16.5898
NC300	13	12.8667	NA	13.1881
NC304	NA	10	10	10.5172
NC306	13.2	12.8	12.6	12.9633
NC310	20	19.8	21	19.8691
NC314	12.4	NA	13.3	13.1809
NC318	12.2	12.8	13.2	12.8389
NC320	13.6	14.2	13.4	13.7721
NC328	16.4	14.4	17.8	16.074
NC33	NA	NA	NA	14.3132
NC336	12	13	11.75	12.3878
NC340	12.8	12.5	12.6	12.7456
NC342	14.4	15	14	14.4565
NC344	14.4	16.2	15.8	15.3897
NC350	15.4	13	14	14.1454
NC356	11.4	12.6	12.8	12.4034
NC358	8.6	13.2	14	12.0923
NC360	12.8	12	12.9333	12.8821
NC362	14.2	14.2	14	14.1454
NC364	14.4	16	15.2	15.1408
NC366	12	13.4	13	12.9011
NC368	14.4	15	14.8	14.7053
ND246	11.2	13	12.2	12.279
Ning45	16.4	16	17	16.3229
Niu2-1	12.9167	15.6	14.9333	14.472
NN14B	13.4	15.2	14.4	14.332
Nongda178	14.2	15	14.6	14.5809
Oh40B	12	14	12.4	12.9011
Oh43	14.4	15.9	16	15.3586
Oh43E	12.8	14.6	14.5	13.9455
Oh603	11.4	12.6	12	12.2326
Oh7B	15.4	14.575	NA	15.0439
P007	18.7	17.6	16.4	17.3494
P138	12.5333	14.2	15.275	14.0241
P167	13.1	NA	12.2	12.9585
P39	12	15	11.4	12.5698
P51	11.2	12.2	12.4	12.1469
Pa405	11.2	15.5	15.4	14.4677
Pa762	13.6	15.2	15.6	14.7675
Pa875	12	14.6	13	13.2744
Pa880	14.4	15.4	16.4	15.3275
PA91	14.6	16	15.2	15.203
PH4CV	15	15.4	15.8	15.3275
Pinxi364	11.6	13.5	12.6	12.7732
Pop-1111	14.4	13.6	14.4	13.9888
Q1261	12.2	13.3	15.7333	13.783
Q3012	12.2	NA	13.2	13.0036
Q4401	15.4	15.8	16.2	15.7008
Q4502	13.4	15.8	14.6	14.5809
Qi205	20.6	17.6	16	17.816
Qi318	NA	14	14.2	13.8518
Qi319	11.4	14.1	14	13.2433
Qi35	12.6	14.2	13.4	13.461
Qi410	10.4	11.8	12.4	11.719
Qiang113	16	16.4	15.8	15.9496
Qiu23	15.8	15.15	15.8	15.4986
R08	13.8	14.9	13.8	14.1765
R15	13.95	16.2	13.4	14.5031
R150	14.4	14	14.1	14.269
R1656	14.6	14	14.8	14.4565
R168	12	15.6	16	14.8729
R177	NA	NA	11.6	12.2265
R229	14.4	14.6	15.55	14.8142
R31	16.2	16.2	15.8	15.9496
R4	13	NA	14.3	13.9391
RP125	16.7	17.4	18.6	17.3494
RW64A	14.8	16.6	16.6	15.978
S001	17.1667	19.2	17.8	17.8052
S22	10	10.2	10.4	10.4747
S37	NA	16	NA	15.4335
S53	11.8	13.8	13.6	13.15
S73	12.8	14.2	13.8	13.6477
SC213R	10.6667	NA	12	11.7799
SC24-1	18.2	15.8	17.7333	17.0492
SC30-1	17.4	17.4	20.2	18.0649
SC357	13.2	13.5	14.2	13.6788
SD40	12.4	15	13.4	13.6477
SD44	16	15.4	17.4	16.1363
Sg18	16.6	15.6	17.2	16.3229
Shan89	12.3333	13.8	13.3333	13.2339
Sheai16	14.5	14.2	15	14.3857
Shen125	13.6	13.7	14.8	13.964
Shen135	13.2	15	15.2	14.4565
Shen152	16	15.4	14.2	15.1408
Shen3265	16	15.6	16.75	15.8859
Shen3336	13.4	14.2	15	14.2076
Shen5005	14.6	16.1	16.4	15.6074
Shuang105	13.2	15	13.8	14.021
Shuang741	NA	15.6	15.4	15.1161
ShuangM9B-1	15.8	14.4	15.8	15.2653
Si-144	14.6	13.8	15.2	14.5187
SS99	11.4	13	NA	12.5266
Su75	11.2	13.1	12	12.3311
Suixi601	16.8	17.2	17	16.8206
Suixi606	9.8	11	11.6	11.0347
Suixi704	10.6	11.8667	11.6	11.5526
SW153	15.8	14.8	14.4	14.9542
SZ3	16	15.2	14	15.3389
T232	12	10	10	11.4557
T24	11	14.8	11.4	12.5278
T4A	12	13.2	13.6	13.0255
T8	10.4	10	11.4	11.0643
Tai183	14.2	17.4	17	16.074
Tai184	14.8	15.2	15.1333	14.9962
Tangsipingtou	9.4	12.2	10.4	10.9102
THB242	16.6	17	16.25	16.4629
Tian77	14.6667	17.3333	16.25	15.9652
Tianya4	13.6	15	14.4	14.332
Tie222	16.2	14.8	17.6	16.3687
Tie7922	16	16.5	15	15.7319
Tie9010	15.2	16.5	18.6	16.7515
Tie98033-1	14	14.2	15	14.3942
TieC9324	11.2	12.4	12.4	12.159
Timpunia-1	14.3333	NA	16	15.0866
Tx601	12.8	NA	NA	13.6713
Tzi10	13.4	NA	NA	14.0518
Tzi11	14	13.6	13.2	13.894
Tzi18	12.2	13.6	13.2	13.0877
Tzi28	11.6667	12	11.3333	11.8728
Tzi9	16.4	14	16	15.3897
VA102	10.2	15.1333	11.6667	12.4656
Va14	15	NA	14.8	14.9904
Va17	14	14.4	NA	14.331
Va22	13.8	13.8	13.25	13.6632
Va26	15.8	16.5	15.6	15.8563
Va35	13	10.5	12	12.0485
Va59	10	13.6	13	12.6627
Va85	14.2	14.8	14	14.332
Va99	17.2	16.4	NA	16.6807
VG85-5	14.2	15.2	14.7333	14.6851
W117Ht	14	NA	14	14.1896
W172	14.2	16.4	16	15.4519
W182B	10.6667	14.6	14	13.1702
W182bn	11.6	13.4	13.6	13.1047
W22	13.2	13.6667	15	13.8406
W222	12.2	13.6	14	13.3366
W2H03	13.6	14.6	14.2	14.1454
W499	16.2	15.8	15.8	15.8252
W64A	16.8	16	16.4	16.2607
W966	12.8	15.8	15.8	14.7675
W968	12.6667	13.6667	16.0667	14.1454
W9706	14.2	15	14.85	14.6587
Wanxi23	NA	15.4	15.4	15.0257
Wei3322	14	14.8	14.9	14.5498
WF9	14.8	16.4	15.6667	15.5343
wk12	14.6	15.2	14.6667	14.7878
Wu109	14	14.6	15	14.5187
Wu125	14.6	14	17.2667	15.2233
Wu302	13.4	13.5	14.2	13.741
Wu306	12	12.2	11.4	12.0301
Wu308	13.2	15.4	14.4	14.332
Wu312	18.8	16	20.4	17.8935
x48B	11.4	13.6	12.6	12.6522
XF223	NA	18.2	19.6	18.1865
XF27	13.6	13.6	14.2	13.8343
Xi502	15.4	14.6667	14.6	14.945
Xiangai3	14	13.6	14	13.8965
Xinaiguang10	12.4	14.4	14.6	13.8343
Xing230	12	13.8	12.2	12.7767
Xing26	13.2	15	15.4	14.5187
Xinglun5-9	13	14	13.2	13.461
Xun928	16.5	15.6	16	15.7982
Y223	13	14	13.0667	13.419
y9961	12.4	NA	12	12.5521
Yan103	13.8	NA	14.4	14.2679
Yan11	14.4	15.9	16.6	15.5452
Yan812	10.8	14.4	12.8	12.7767
Ye478	10.8	13	11.8	12.0301
Ye488	13.6	12.7	12.6	13.0566
Ye515	16.25	15.4	13.6	15.0319
Ye52106	15.2	14.6	15.2	14.9542
Ye8001	13.4	13.7	14	13.741
Ye8112	10.4	13.4	13	12.4034
Ye832	12	13.6	12.6	12.8389
Yi36	15.2	16.4	16.6	15.9496
Yi67	10.4	13	13.8	12.8407
ys06	12.8	15	14.4	14.0832
Yu374	13	14.2	12.1	13.1811
Yu537A	NA	NA	13.2	13.1748
Yu796_NS	9.6	13.2	11.6	11.7119
Yuanwu02	10.1	14.4	12.4	12.4345
Yue267-1-1	NA	13.6	13.2	13.2196
Yue267-3-1	NA	13.4	13.6	13.3039
Yue39-4	10.6	10.2	11.4	10.9725
Yue89A12-1	14.2	15.4	15.4	14.9542
YX46	14.8667	15.8	16.4	15.5965
Z31B	11.8	14.2	16.6	14.2076
Za5125_su	12	NA	19	16.3885
Zao49	13.6	15.4	14.4	14.4565
Zezi23	13.4	14.6	12.8	13.6477
Zhangjin6	11.4	12.6	12.25	12.2323
Zhebai1	12.5	16.4667	15.4	15.0626
Zheng22	16.2	16.2	15.8	15.9496
Zheng32	11.4	12.175	12.2	12.0845
Zhengbai11	12.4	13.4	12.8	12.9633
Zhong101	10.2	12	10	10.9725
Zhong106	10.6	10.6	10.6	10.848
Zhong128	13.8	14.6	15.2	14.5187
Zhong134	12.2	12	12.4	12.3412
Zhong451	12.6	14.8	13.6	13.7099
Zhong5493	15	15.6	17	15.763
Zhong741	16	12.6	13	13.8965
Zhonger_O2	16	17.2	17.4	16.6962
Zhongxi042	14.8	15.6	15	15.0786
Zhongyin10	11	13.4	12.4	12.4034
Zhongzi01	12.8	13.4	14.2	13.5232
Ziduosui	13.8	14.6	15.4	14.5809
Ziyu3	14.2	14.5	16	14.8196
Zong3	13.6	NA	12	13.2017
Zong31	11.4	12.2	11.3	11.8123
Zong548-1521	15.2	14	14.6	14.5809
