# Supplementary material for: Genome-wide association studies and whole-genome prediction reveal the genetic architecture of KRN in maize
Source: BMC Plant Biol. 2020 Oct 27;20:490. doi: 10.1186/s12870-020-02676-x (PMC7590725; doi:10.1186/s12870-020-02676-x)
Supplement: Supplementary file 5 — Additional file 5: Table S2. Descriptive statistics of KRN from the subgroups in the association panel. [file 12870_2020_2676_MOESM5_ESM.xlsx]

## Sheet: Table S2
Table S2 Descriptive statistics of kernel row number from the subgroups in the association panel
Subgroup	Mean	Min	Max	Median	SD	Kurtosis	Skewness
P	14.41	11.29	18.9	14.02	1.8	0.07	0.9
Lancaster	14.26	10.6	20.42	14.15	1.87	0.24	0.34
TSPT	14.45	10.2	18.4	14.33	1.64	1.41	0.04
LRC	14.45	8.8	19.51	14.47	1.88	0.18	0.03
Reid	14.65	10.93	19.8	14.67	1.72	0.12	0.33
