# Supplementary material for: Genome-wide association studies and whole-genome prediction reveal the genetic architecture of KRN in maize
Source: BMC Plant Biol. 2020 Oct 27;20:490. doi: 10.1186/s12870-020-02676-x (PMC7590725; doi:10.1186/s12870-020-02676-x)
Supplement: Supplementary file 6 — Additional file 6: Table S3. The significant QTNs for KRN identified by the MLM method. [file 12870_2020_2676_MOESM6_ESM.xlsx]

## Sheet: Table S3
Table S3 The significant QTNs for KRN identified by MLM
Environment	Marker	Chr	Pos	Alleles	LOD	PVE (%)
XX	PZE-101027616	1	16469415	C/T	3.44792	2.846
XX	PZE-101055099	1	39065395	A/G	3.13797	2.615
XX	SYN12586	1	43933334	C/A	3.26511	2.798
XX	SYN12588	1	43936932	T/C	3.14231	2.815
XX	PUT-163a-110942968-126	1	44356482	G/A	3.89784	3.231
XX	SYN36074	1	44961737	T/C	3.07504	2.514
XX	PZE-101064619	1	47601228	T/C	3.2138	2.671
XX	PZE-101078631	1	63036046	C/T	3.4479	2.743
XX	PZE-101084477	1	73203295	T/C	3.05026	2.481
XX	PZE-101124566	1	156580056	C/T	3.51867	2.85
XX	PZE-101126936	1	160935568	G/T	3.27953	2.102
XX	PZE-101144585	1	187526525	A/C	3.12686	2.364
XX	PZE-101161688	1	204081525	T/G	4.63521	4.014
XX	PZE-102127973	2	177778769	G/T	3.21623	2.608
XX	PZE-102130234	2	180241942	T/C	3.61778	2.38
XX	PZE-102140392	2	188406323	A/C	3.00803	2.489
XX	SYN10662	2	209496224	G/A	3.1665	2.728
XX	PZE-103036000	3	28849320	A/C	3.08064	2.526
XX	PZE-103083934	3	135109060	C/A	3.38132	2.751
XX	PZE-103111260	3	170037125	A/C	4.1155	2.7
XX	PZE-103111262	3	170037397	C/T	3.18739	2
XX	SYN30485	3	224232258	A/G	3.38867	2.783
XX	ZM013362-0298	3	224324580	A/G	3.01223	2.469
XX	PZE-103186378	3	228981696	G/T	3.01184	2.527
XX	PZA03227.1	4	3895352	G/T	2.99568	2.508
XX	PZE-104012925	4	11046934	T/C	3.15943	2.777
XX	PZE-104016322	4	16092078	G/A	3.65205	3.089
XX	PZE-104068814	4	136076031	C/A	3.08648	2.514
XX	SYN7817	4	243937263	C/T	3.53483	2.863
XX	PZE-105011866	5	5192958	G/T	3.1241	2.561
XX	SYN12682	5	5368797	A/G	3.18004	2.585
XX	PZE-105040178	5	25374631	C/T	3.03156	2.485
XX	PZE-105114946	5	171175301	C/T	3.01674	2.523
XX	SYN31361	5	177458131	C/A	3.16545	2.599
XX	PZE-105129197	5	185686368	A/C	3.15279	2.572
XX	PZE-105146456	5	198796573	T/C	3.457	2.797
XX	SYN28054	5	213946829	T/C	3.7778	3.091
XX	PZE-106000242	6	632237	C/T	3.61473	2.896
XX	ZM010703-0403	6	136599822	G/A	3.36245	2.676
XX	PZE-107013680	7	10051830	C/A	3.09728	2.96
XX	PZE-107015480	7	12407790	G/T	4.14067	3.405
XX	SYN28343	7	21260742	T/C	3.39228	2.792
XX	PZE-107030971	7	42527719	G/A	3.06025	2.607
XX	PUT-163a-76014682-3757	7	42527746	C/T	3.28095	2.733
XX	PZE-107055306	7	101799993	A/G	3.5929	2.967
XX	PZE-107134294	7	167670131	G/A	3.42041	2.83
XX	PZE-108086423	8	142092021	C/T	3.25929	2.663
XX	PUT-163a-148967445-624	8	144442902	A/C	3.44092	2.898
XX	PZE-109000357	9	978609	C/G	3.87315	3.259
XX	PZE-109023327	9	23409427	A/G	3.14548	2.541
XX	PZE-109047930	9	79941271	T/C	3.33283	2.649
XX	SYN6394	9	119700760	T/C	3.70805	3.021
XX	SYN6395	9	119700779	T/C	3.1993	2.594
XX	SYN21890	9	119840584	T/G	3.02511	2.458
XX	PZE-110055114	10	105684863	T/G	3.6316	2.973
XX	PZE-110106563	10	146944098	G/A	3.12298	2.573
BJ	PZE-101053708	1	37841511	A/G	3.99684	3.489
BJ	PZE-101065129	1	48528134	A/G	3.19408	3.716
BJ	PZE-101161688	1	204081525	T/G	3.08613	2.729
BJ	SYN8237	1	294218532	A/C	3.03269	2.6
BJ	SYN6307	2	2793593	A/G	3.37618	2.846
BJ	PZE-102130234	2	180241942	T/C	3.28322	2.191
BJ	PUT-163a-60342104-2435	2	181783940	A/T	3.15503	2.712
BJ	PZE-103120924	3	177441898	A/G	3.26878	2.803
BJ	PUT-163a-110967306-138	3	191981941	T/C	3.24291	2.706
BJ	PZE-103167510	3	214729655	G/T	4.00863	3.517
BJ	PZE-104013794	4	12027041	A/G	3.337	2.977
BJ	PZE-105108222	5	164301324	C/A	3.10205	2.744
BJ	PZE-105109742	5	166338116	T/A	3.28702	2.776
BJ	SYN38847	5	171769046	A/G	3.50326	3.142
BJ	ZM013637-0448	5	173857148	A/C	3.6463	3.104
BJ	PZE-105137497	5	191733417	A/G	3.48431	2.881
BJ	PZE-105138838	5	193133139	A/C	3.17143	2.608
BJ	SYN26063	5	193447764	C/T	3.68664	3.301
BJ	PZE-106000242	6	632237	C/T	3.90219	3.23
BJ	SYN11819	6	150971567	G/A	3.02583	2.489
BJ	SYN25001	7	8191664	T/C	3.17881	2.817
BJ	PZE-107015480	7	12407790	G/T	3.98134	3.334
BJ	PUT-163a-76014682-3757	7	42527746	C/T	3.02793	2.584
BJ	PZE-107055306	7	101799993	A/G	3.78399	3.15
BJ	PZE-107095341	7	145294687	T/C	4.4966	3.088
BJ	PZE-107095342	7	145294819	C/T	3.77198	2.517
BJ	PZE-107134294	7	167670131	G/A	3.04227	2.587
BJ	PZE-107135438	7	168142388	A/C	3.03959	2.676
BJ	PZE-108004275	8	4238810	G/A	3.07551	2.739
BJ	SYN3278	8	13260933	T/C	3.11375	2.66
BJ	PZE-108039278	8	61514237	G/T	3.13899	3.338
BJ	SYN12260	8	140904681	T/C	3.132	2.642
BJ	PZE-108091524	8	147275652	G/T	3.04177	2.55
BJ	PZE-109022419	9	22737893	T/C	3.07628	2.682
BJ	PUT-163a-16917550-981	9	26582398	G/A	3.87841	3.316
BJ	PZE-109047930	9	79941271	T/C	4.61382	3.889
BJ	PZE-109049192	9	82922513	C/T	3.07978	2.638
BJ	PZE-109058462	9	96800020	G/A	3.02584	2.601
BJ	SYN30925	9	97647532	G/A	3.22151	2.653
BJ	PZE-109060083	9	98710505	G/A	3.27131	2.76
BJ	PZE-110007514	10	5267011	A/G	3.19617	2.796
BJ	PZE-110055114	10	105684863	T/G	3.18671	2.764
BJ	SYN25943	10	117797195	C/A	2.99568	2.639
BJ	SYN17906	10	138758070	C/T	3.27368	2.77
BJ	PZE-110106563	10	146944098	G/A	3.61004	3.106
BJ	PZE-110110964	10	148784915	G/A	3.6127	3.192
GZL	PZE-101027616	1	16469415	C/T	3.69912	3.037
GZL	PZE-101070948	1	53425267	C/T	3.42504	2.94
GZL	PZE-101124566	1	156580056	C/T	3.44248	2.779
GZL	PZE-101196337	1	243608346	C/T	3.26488	2.756
GZL	SYN37554	2	4825465	A/G	3.09137	2.894
GZL	PZE-102081914	2	67327109	G/A	3.16555	2.542
GZL	SYN13801	2	203199294	C/T	3.00251	2.51
GZL	PZE-102176259	2	219023013	G/A	3.31795	2.66
GZL	PZA00089.3	5	5267091	C/A	3.12438	2.587
GZL	SYN38847	5	171769046	A/G	3.30463	2.814
GZL	PZE-105134207	5	189814072	G/A	3.11888	2.639
GZL	PZE-106000242	6	632237	C/T	4.41513	3.588
GZL	PZE-106030560	6	70731877	C/A	3.01949	2.475
GZL	PZE-107015480	7	12407790	G/T	3.32652	2.709
GZL	SYN26797	7	18305322	C/T	3.03463	1.88
GZL	PUT-163a-60394982-2922	7	34449838	G/A	3.10299	2.577
GZL	PUT-163a-76014682-3757	7	42527746	C/T	3.00882	2.497
GZL	PZE-107050243	7	93957354	G/T	3.49753	2.978
GZL	SYN22616	7	139021341	G/A	3.4204	2.868
GZL	PZE-108040077	8	63388903	G/T	3.41369	2.893
GZL	PZE-108088403	8	144401020	G/A	3.13538	2.611
GZL	PUT-163a-148967445-624	8	144442902	A/C	3.14343	2.587
GZL	PZE-109047930	9	79941271	T/C	3.37037	2.733
GZL	PZE-110022926	10	33369099	A/T	3.77542	3.374
BLUP	PZE-101027616	1	16469415	C/T	3.36561	2.634
BLUP	PZE-101028351	1	16826451	C/G	3.34047	2.674
BLUP	PZE-101064619	1	47601228	T/C	3.02471	2.406
BLUP	PZE-101078631	1	63036046	C/T	3.43287	2.634
BLUP	PZE-101083422	1	71063700	T/C	3.13957	2.576
BLUP	PZE-101124566	1	156580056	C/T	3.57843	2.8
BLUP	PZE-101144585	1	187526525	A/C	3.44334	2.5
BLUP	PZE-101161688	1	204081525	T/G	3.41983	2.795
BLUP	PZE-102081914	2	67327109	G/A	3.74562	2.875
BLUP	PZE-102130234	2	180241942	T/C	3.03121	1.853
BLUP	PZE-102156525	2	203637839	A/G	3.33653	2.643
BLUP	SYN10662	2	209496224	G/A	3.07945	2.588
BLUP	PZE-102176259	2	219023013	G/A	3.00801	2.312
BLUP	PZE-103111260	3	170037125	A/C	3.33022	1.995
BLUP	PZE-103120924	3	177441898	A/G	3.04448	2.385
BLUP	PUT-163a-110967306-138	3	191981941	T/C	3.27607	2.555
BLUP	PUT-163a-149109030-949	3	191982371	G/A	3.10064	2.434
BLUP	PZE-104012925	4	11046934	T/C	3.09178	2.553
BLUP	PZE-104013794	4	12027041	A/G	3.10249	2.661
BLUP	PZE-104016322	4	16092078	G/A	3.10599	2.485
BLUP	PZE-105091239	5	127743464	C/G	3.76937	2.95
BLUP	SYN38847	5	171769046	A/G	3.38404	2.787
BLUP	SYN38466	5	178630838	C/A	3.36557	2.69
BLUP	PZE-105128217	5	184744673	T/C	3.38801	2.67
BLUP	PZE-105129197	5	185686368	A/C	3.06907	2.374
BLUP	PZE-105137497	5	191733417	A/G	3.56045	2.753
BLUP	PZE-106000242	6	632237	C/T	4.74749	3.644
BLUP	ZM010703-0403	6	136599822	G/A	3.38519	2.585
BLUP	PZE-107015480	7	12407790	G/T	4.67739	3.677
BLUP	SYN26797	7	18305322	C/T	3.1154	1.839
BLUP	PZE-107024977	7	29219747	G/A	3.3595	2.646
BLUP	PUT-163a-60394982-2922	7	34449838	G/A	3.31948	2.642
BLUP	PZE-107030965	7	42527265	G/A	3.18756	2.514
BLUP	PZE-107030971	7	42527719	G/A	3.17517	2.594
BLUP	PUT-163a-76014682-3757	7	42527746	C/T	3.74427	2.977
BLUP	PZE-107055306	7	101799993	A/G	3.33704	2.587
BLUP	SYN22616	7	139021341	G/A	3.50379	2.834
BLUP	PZE-107089731	7	139080591	T/C	3.14851	2.56
BLUP	PZE-107095341	7	145294687	T/C	3.73205	2.317
BLUP	PZE-107095342	7	145294819	C/T	3.18341	1.921
BLUP	PZE-107134294	7	167670131	G/A	3.47593	2.744
BLUP	PZA03652.2	8	146342956	G/A	3.33522	2.566
BLUP	PZE-109000357	9	978609	C/G	3.07289	2.522
BLUP	SYN10617	9	22604585	C/T	3.12479	2.538
BLUP	PZE-109023327	9	23409427	A/G	3.34749	2.594
BLUP	PZE-109047930	9	79941271	T/C	4.42299	3.452
BLUP	PZE-109058462	9	96800020	G/A	3.18089	2.527
BLUP	SYN30925	9	97647532	G/A	3.28441	2.515
BLUP	PZE-110022926	10	33369099	A/T	3.50454	2.993
BLUP	PZE-110055114	10	105684863	T/G	3.18205	2.539
BLUP	PZE-110106563	10	146944098	G/A	3.40295	2.718
Genomic location of the loci in B73 RefGen v2
