# Supplementary material for: Genome-wide association studies and whole-genome prediction reveal the genetic architecture of KRN in maize
Source: BMC Plant Biol. 2020 Oct 27;20:490. doi: 10.1186/s12870-020-02676-x (PMC7590725; doi:10.1186/s12870-020-02676-x)
Supplement: Supplementary file 7 — Additional file 7: Table S4. The significant QTNs for KRN identified by six multilocus methods. [file 12870_2020_2676_MOESM7_ESM.xlsx]

## Sheet: Table S4
Table S4 The significant QTNs for KRN identified by six multi-locus methods
Environment	Marker	Chr	Alleles	Pos	mrMLM				FASTmrMLM				FASTmrEMMA				pLARmEB				pKWmEB				ISIS EM-BLASSO
					QTN effect	LOD	PVE(%)		QTN effect	LOD	PVE(%)		QTN effect	LOD	PVE(%)		QTN effect	LOD	PVE(%)		QTN effect	LOD	PVE(%)		QTN effect	LOD	PVE(%)
XX	PUT-163a-4609499-2076	1	G/A	12125242																					-0.2124	5.2387	1.0941
XX	SYN12547	1	A/G	12916650	0.4108	6.1314	0.618
XX	PZE-101026621	1	T/G	15989733					0.2071	4.1684	0.7668						0.2353	5.175	0.8373						0.2984	7.294	1.5909
XX	PZE-101028351	1	C/G	16826451													0.1382	3.1675	0.383
XX	PZE-101036991	1	A/G	24296357									-0.5474	4.645	1.5904										-0.2423	4.8771	1.3503
XX	PZE-101038678	1	G/A	25710823	-0.1154	4.1636	0.0856
XX	PZE-101042212	1	T/C	28906803	-0.2661	3.4228	0.1357
XX	PZE-101051939	1	G/A	35926761	0.255	6.0737	0.2586
XX	PZE-101000111	1	G/A	39466036	0.235	8.2708	0.2593
XX	SYN12588	1	T/C	43936932	0.3363	11.5579	0.5651
XX	PUT-163a-110942968-126	1	G/A	44356482									0.5977	4.2362	1.9396						0.3517	8.0039	3.1098		0.2695	4.5778	1.7507
XX	SYN36078	1	T/G	44962551	-0.1721	6.8552	0.1588
XX	PZE-101063282	1	A/G	46581576	-0.1329	3.825	0.0479
XX	PZE-101064994	1	A/G	48290407	0.279	14.9208	0.2933
XX	SYN10802	1	T/G	51409687	0.2057	3.579	0.099
XX	SYN24646	1	A/C	54447812									-0.6121	3.3824	1.297
XX	SYN24640	1	C/T	54448987																					-0.2944	3.2325	1.3773
XX	PZE-101077866	1	T/C	62198836																					0.2425	4.7979	1.3696
XX	SYN3774	1	C/A	78238896																	-0.2581	4.011	1.421
XX	SYN6563	1	C/T	101421835	0.1612	3.4094	0.1804
XX	SYN29801	1	G/A	114236990	0.3036	5.6562	0.3667
XX	PZE-101115265	1	A/C	134438494	0.8267	9.4607	3.3342
XX	PZE-101115616	1	G/A	136082648	-0.6345	5.8107	2.035
XX	PZE-101115855	1	G/A	137383087	-0.3279	5.7458	0.5083
XX	PZE-101116234	1	G/A	138632757	0.1157	3.6086	0.0451
XX	PZE-101117018	1	G/T	140194679													-0.2053	4.2761	0.8571
XX	PZE-101117483	1	G/A	141265978					-0.3708	5.1203	2.8858														-0.2441	3.3745	1.2508
XX	PZE-101119050	1	C/T	145613419	0.3286	10.0684	0.4553
XX	PZE-101124504	1	A/G	156527537	-0.3719	8.1358	0.3693
XX	PZE-101124566	1	C/T	156580056					-0.1904	4.1287	0.8855
XX	PZE-101126807	1	A/C	160857203									-0.8367	6.961	2.9429
XX	PZE-101129052	1	A/G	164413569	0.3795	6.1962	0.9574										0.4952	10.1657	4.4667		0.276	3.9046	3.6289		0.3623	5.7866	2.8238
XX	PZE-101144585	1	A/C	187526525					-0.2948	4.3859	1.8393		-0.7498	4.6473	1.5564										-0.4072	5.9518	3.5105
XX	SYN30978	1	C/T	203715870	0.3203	6.2788	0.3606
XX	PZE-101172448	1	C/T	215585654	0.524	13.3618	0.6313
XX	PZE-101174451	1	G/A	217968947	0.2135	4.6214	0.1467
XX	SYN15632	1	A/C	222430646	0.2804	7.3517	0.3905
XX	PZA00381.5	1	C/T	237639137	1.0154	4.5387	3.3567
XX	SYN34992	1	C/T	237723238	-1.1625	5.7189	4.4506
XX	PZE-101196147	1	G/C	243255282																	0.2486	6.0433	1.6854
XX	PZE-101196337	1	C/T	243608346	0.175	4.5692	0.22
XX	PZE-101213906	1	T/C	263324406	0.1934	6.9908	0.2027
XX	SYN39174	1	T/G	264555055					-0.1967	4.293	0.9412
XX	SYN230	1	A/C	278427414	-0.4838	10.5685	0.3973
XX	PZE-101230031	1	A/G	278564449					-0.294	3.9326	1.1321		-0.8254	6.9015	2.3675		-0.3777	6.1237	1.5819		-0.3421	5.6803	2.0852		-0.3871	8.0913	1.9629
XX	PZE-102007615	2	T/C	3859599	0.2418	5.2163	0.1926
XX	SYN14431	2	G/A	15786402	-0.3675	7.6042	0.5328
XX	SYN20893	2	T/C	18049708	0.1621	3.7346	0.0795														-0.3613	3.9245	2.0644
XX	PZA03442.1	2	C/T	18125201	0.2767	12.8597	0.13
XX	SYN9103	2	C/T	20457435	0.376	13.8379	0.1958
XX	PZE-102047455	2	C/T	24969432					0.3169	4.021	1.6429
XX	PUT-163a-148928624-349	2	T/C	44829763	0.186	4.1851	0.11
XX	PZE-102081960	2	C/T	67542525	-0.2011	4.3365	0.2101
XX	PZE-102083177	2	C/T	70224895	-0.2454	4.5993	0.2073
XX	PZE-102085065	2	T/C	73865091	1.7657	4.6812	7.4289
XX	PZE-102085154	2	T/C	74087965	-1.5938	3.1483	5.9475
XX	PZE-102088378	2	G/A	87042473					-0.2739	4.8963	1.2275
XX	PZE-102096190	2	T/C	110541782	-0.282	3.432	0.1489
XX	PZE-102104225	2	G/A	126153303	-0.3171	16.8126	0.5255
XX	PZE-102117362	2	G/A	154140384	-0.1543	5.3453	0.1321
XX	PZE-102126234	2	G/A	175707661	-0.1689	4.398	0.1383
XX	PZE-102127973	2	G/T	177778769					0.1737	3.2684	0.6984										0.1509	3.2552	1.4326		0.2358	4.3402	1.2869
XX	PZE-102130234	2	T/C	180241942					-0.3217	9.1144	1.5941		-0.4553	3.4545	0.8082										-0.1484	3.0777	0.3391
XX	SYN23017	2	G/A	188898125	-0.5568	15.5359	0.7517
XX	SYNGENTA3331	2	T/C	199411715					0.2393	6.3233	1.3495						0.207	4.8883	0.8541						0.1934	3.6276	0.881
XX	SYN31932	2	G/A	209225381	0.1867	7.2355	0.1399
XX	PZE-102176259	2	G/A	219023013	-0.1641	5.8481	0.1215
XX	SYN28305	2	A/G	222474438													0.1442	3.3156	0.4164						0.2695	6.413	1.717
XX	PZE-102186455	2	G/C	227397524	-0.0778	6.0468	0.029
XX	SYN37214	2	C/T	229447361					0.3445	7.857	2.1697
XX	PZE-102193022	2	C/T	235887617	0.4411	20.7435	1.1278
XX	SYN38432	3	G/A	12278416	-0.5956	18.1979	1.1007
XX	SYN37730	3	T/G	13227121	0.1267	3.4436	0.0724
XX	PZE-103023652	3	C/T	15787666	-0.1469	3.2308	0.0541
XX	PZE-103033517	3	G/A	25843911	-0.2618	12.8915	0.3767														-0.3237	5.8379	1.5562
XX	PZE-103036152	3	G/A	29248214	-0.2763	8.6847	0.1396
XX	PZE-103036473	3	G/A	29670555					0.2467	5.5824	1.2058
XX	SYN12770	3	C/T	35020985	0.4487	7.6922	0.4375
XX	PZE-103042027	3	C/A	38962447	0.5276	16.6538	0.7766
XX	PZE-103044886	3	A/G	44986969	0.4	16.1765	0.5973
XX	PZE-103051144	3	A/C	55987234	0.4075	6.041	0.2671
XX	PZE-103056832	3	C/T	68895496													-0.1695	4.0438	0.4283
XX	PZE-103062066	3	A/G	91168565	0.1608	3.8633	0.1554
XX	PZE-103064975	3	C/T	100224466	-0.2682	12.9977	0.2555
XX	SYN28953	3	G/T	112264044	0.3257	6.0853	0.1707
XX	SYN12132	3	A/G	119334587													0.1517	3.8132	0.4761						0.2331	5.2771	1.3277
XX	SYN29705	3	G/A	121784311	0.632	19.0263	1.0661
XX	PZE-103081408	3	T/C	131412397					-0.1891	4.1611	0.8726						-0.1986	3.9674	0.8142
XX	PZE-103085573	3	C/T	137795472	-0.2365	8.0174	0.3145
XX	PZE-103086695	3	T/C	139785457	0.5428	12.1242	0.7745
XX	PZE-103087649	3	T/C	141667891					-0.2801	6.3895	1.9124		-0.6322	6.0188	2.2854										-0.2205	4.159	1.1853
XX	PZE-103089180	3	T/C	143592139	-0.2436	13.0264	0.1364
XX	PZE-103089194	3	A/G	143605915													-0.4376	7.1046	1.668		-0.3679	4.2324	1.7261
XX	PZE-103096667	3	A/G	155273261	0.415	9.0881	0.494
XX	SYN5822	3	C/A	156313068	-0.0882	4.62	0.0211
XX	PZD00003.1	3	G/A	161572452	0.1907	5.1606	0.1043
XX	PZE-103111260	3	A/C	170037125	-0.2707	5.6243	0.1685										-0.3768	4.1448	0.8943		-0.4594	4.3142	1.9558
XX	PZE-103120924	3	A/G	177441898	-0.3538	12.553	0.532
XX	PZE-103134363	3	G/A	188316234	0.1984	4.6812	0.1206
XX	PZE-103167850	3	A/G	214900489																					0.2154	4.086	1.134
XX	SYN6772	3	T/C	216266461													0.1662	4.2606	0.5588
XX	PZE-103177780	3	A/G	222106661																	-0.2417	3.9923	1.4399
XX	SYN38592	3	A/C	228826652	-0.1682	10.148	0.1414
XX	SYN22917	4	T/C	2272806	0.2429	5.1352	0.1455
XX	SYN1064	4	A/C	3134999	-0.284	4.107	0.1753
XX	PZE-104009428	4	T/C	6411450	-0.1365	6.1511	0.0357
XX	PZE-104011437	4	A/G	9937792													0.2803	5.6008	1.4895
XX	PZE-104015863	4	G/A	15494824	0.0588	4.8912	0.0124
XX	PZE-104016126	4	C/T	15784865	-0.2551	8.4026	0.2677
XX	PZE-104016299	4	C/T	16059285	0.3227	18.7313	0.3924
XX	PZE-104016440	4	G/A	16196787					0.2453	6.5231	1.2914
XX	PZE-104016598	4	A/C	16339600													0.244	5.5186	1.2311
XX	PZE-104037875	4	C/T	52660785	-1.1366	11.1492	5.4461
XX	PZE-104040078	4	C/T	60249256	0.1519	4.0846	0.0769
XX	PZE-104048427	4	G/A	81481392	0.301	4.9761	0.1892
XX	PZE-104048444	4	T/C	81520090	0.1034	5.7596	0.0457
XX	PZE-104049502	4	G/A	83638799																					0.3183	6.2568	2.0422
XX	PZE-104065026	4	G/A	127413154																	0.3985	3.4485	2.411
XX	SYN31631	4	G/A	135203044	-0.151	5.9635	0.105
XX	PZE-104068729	4	G/T	135835242	0.1929	4.1609	0.2269
XX	PZE-104068814	4	C/A	136076031					-0.2101	3.8806	0.8419		-0.4397	3.4578	0.9159										-0.2093	4.2245	0.8356
XX	PZE-104072297	4	C/T	142571752	-0.2644	7.6991	0.2484
XX	SYN33473	4	T/C	145403743	-0.3895	10.0612	0.6595
XX	PZE-104084170	4	T/C	157041350																					-0.228	4.4779	1.2515
XX	PZE-104090244	4	G/A	165086991					0.2062	3.1084	0.5187						0.4272	6.4478	1.8844		0.2437	3.1325	1.59
XX	SYN2154	4	C/A	170717389													-0.234	4.581	1.1242		-0.249	4.1784	2.5895
XX	PZE-104108639	4	C/T	184398849	0.279	13.1	0.3608
XX	SYN3148	4	G/A	184791721					-0.159	3.5415	0.5442
XX	SYN3156	4	G/A	184936286	0.2256	5.7603	0.3652
XX	PZE-104111481	4	C/A	189098078					0.3796	5.7033	1.9668
XX	PZE-104115744	4	C/T	197063587	-0.1585	3.2192	0.0837
XX	PZE-104126928	4	G/T	211010709					0.3405	7.617	2.526		0.6549	5.868	2.0593		0.207	3.3932	0.79						0.2624	4.4202	1.5008
XX	PZE-104127249	4	A/G	211708827																	0.3205	4.9388	1.9535
XX	PUT-163a-149109388-951	4	C/A	222646984	-0.7388	6.7412	1.457
XX	SYN8301	4	G/T	223208888	0.5006	4.5981	0.5446
XX	PZE-104135939	4	C/T	227137520	0.3796	15.1179	0.2762
XX	PZE-104137492	4	A/C	229820851	0.3433	13.8336	0.481
XX	PZE-104137567	4	G/A	229912113	-0.6201	24.4272	1.6591
XX	SYN29804	4	A/G	235776135					-0.2994	7.6732	2.1339														-0.227	5.0035	1.2275
XX	SYN11062	4	C/T	238546709	-0.5347	26.0248	1.7858
XX	SYN26004	4	C/T	244829432	0.2072	3.7613	0.0933
XX	SYN35364	5	A/G	2186384					-0.162	3.9359	0.4776
XX	PZE-105016693	5	G/A	7232757	0.0525	3.0312	0.0103
XX	SYN14823	5	G/T	13201762					0.1791	3.1113	0.7807
XX	SYN19683	5	G/A	13656753	0.2603	5.9116	0.223
XX	PZE-105046761	5	A/G	34958587	-0.2064	9.3608	0.1435
XX	PHM3691.15	5	G/T	37794970	0.4996	17.7725	0.5634
XX	SYN29119	5	A/G	38246961	-0.3613	4.6453	0.3588
XX	PZE-105053419	5	G/A	48391886	0.3466	6.376	0.4397
XX	PZE-105069906	5	C/A	73628356	0.2034	3.6647	0.1943
XX	PZE-105070603	5	T/C	73958500	0.1765	3.8255	0.2096
XX	PZE-105077838	5	G/A	87055869	-0.1794	6.9816	0.0885
XX	PZE-105088737	5	T/C	119707329	0.1377	6.3897	0.0674
XX	SYN13749	5	C/T	142934818					0.1285	3.2177	0.3393
XX	PZE-105113489	5	C/A	169716913	-0.0908	3.0523	0.0621
XX	SYN11020	5	A/G	173586491					-0.343	4.7497	1.8465														-0.4525	5.2374	3.2137
XX	SYN37071	5	C/A	178108463													-0.2417	5.0458	1.1674
XX	PZE-105130639	5	G/T	186470489	0.2506	8.2909	0.4013
XX	PZE-105134207	5	G/A	189814072	-0.128	5.1288	0.0966
XX	PZE-105136089	5	C/T	190968574	-0.1448	6.1904	0.0898
XX	PZE-105136959	5	C/T	191536282	-0.2207	5.8669	0.2118
XX	SYN1173	5	G/A	194661645	-0.3155	12.6429	0.3391
XX	PZE-105141682	5	A/G	195419511	0.4963	22.098	0.5458
XX	PZE-105146456	5	T/C	198796573					-0.229	4.2913	1.2352		-0.5373	4.4275	1.5959		-0.3495	7.6551	2.4358						-0.3419	8.4125	2.7544
XX	PZE-105156713	5	A/G	204518077													-0.2275	4.9983	0.9327
XX	PZE-105164922	5	C/A	208095563					-0.1707	3.1726	0.542
XX	PZE-105165903	5	T/C	208903868					-0.2348	5.31	1.319
XX	PZE-105165908	5	T/C	208905858	-0.3389	17.0548	0.5287
XX	SYN2908	5	G/A	212482885	-0.0121	3.4666	0.0004
XX	SYN28054	5	T/C	213946829					0.2197	4.46	0.9558														0.1895	4.0522	0.7113
XX	PUT-163a-13388772-220	5	T/G	215804024	-0.1764	6.3356	0.1685
XX	PZA00606.10	6	C/A	2379216	0.2681	4.8373	0.2394
XX	PZE-106004067	6	T/C	5152770	0.2072	5.9007	0.1908
XX	SYN16329	6	G/T	56121784	0.3208	5.7941	0.4706
XX	PZE-106026914	6	C/T	63389248																	0.3872	5.8128	1.9725
XX	PZE-106037668	6	C/A	84590363	-0.3534	14.955	0.5906
XX	PZE-106040109	6	C/T	87651744					-0.2452	5.2511	1.4654						-0.2103	4.2717	0.9129						-0.1763	3.3877	0.7575
XX	PZE-106042232	6	G/A	90543479	-0.2535	3.346	0.1741
XX	PZE-106063111	6	C/T	114592105	0.1588	6.4065	0.0951
XX	PZE-106067540	6	G/A	120543025	-0.3579	7.1006	0.4267
XX	PZE-106093489	6	G/A	149288770	0.3107	4.9051	0.3672
XX	PZE-106100720	6	C/A	153460303	0.7251	14.5084	1.4457
XX	SYN24466	6	A/G	154317515	-0.3744	5.7732	0.2747
XX	SYN14798	6	T/C	157690008	-0.3879	10.8778	0.2948
XX	SYN31998	6	C/T	163538707					-0.1822	3.0736	0.7302
XX	SYN22597	6	G/A	165904872									-0.4479	3.1248	0.7058										-0.3324	7.734	2.6194
XX	SYN22598	6	C/T	165907042	-0.1127	6.9254	0.0544		0.37	3.6784	1.8978										0.4481	4.4472	3.0362
XX	SYN28527	6	T/G	166899672	0.3429	10.1769	0.6614
XX	SYN11452	6	T/C	167527541													-0.2095	5.4109	0.8058
XX	SYN34668	7	A/G	9424735	0.2089	5.1112	0.1421
XX	PZE-107014389	7	C/A	10700343	0.2675	4.9143	0.3427
XX	PZE-107015643	7	C/T	12780903					0.2077	3.6683	0.4491
XX	PZE-107017745	7	G/A	15208078	-0.2227	5.7813	0.2268
XX	SYN26797	7	C/T	18305322																					0.2462	4.4739	0.9034
XX	SYN24977	7	T/C	18399434	-0.2897	4.962	0.2034
XX	PZE-107022967	7	C/T	24046569	0.4622	13.0476	0.8353
XX	SYN15557	7	A/G	59716983	0.1353	3.5569	0.071
XX	PZE-107037666	7	G/A	60449479	1.1383	9.1936	5.5062
XX	PZE-107051397	7	A/G	95365235	0.212	5.2071	0.1709
XX	PUT-163a-76021734-3825	7	G/T	96694085	-0.2429	7.4946	0.2428
XX	SYN14373	7	C/T	99929514	0.0453	4.8331	0.0076
XX	PZE-107057472	7	A/G	104629853													0.1725	3.799	0.5556
XX	PUT-163a-78123661-4434	7	A/T	106232521																	-0.1975	4.1107	1.1065
XX	PZE-107060141	7	G/A	110286605																					-0.2159	4.268	0.825
XX	PUT-163a-28873821-1636	7	G/A	110974814													0.3618	3.0859	1.3516		0.5657	5.6919	6.022
XX	PZE-107079854	7	C/T	128640004	-0.3657	4.2685	0.2963
XX	PZE-107079903	7	A/G	128838245	0.3512	7.6187	0.3392
XX	SYN17955	7	G/A	140393110	0.3659	9.8709	0.2739
XX	PZE-107095342	7	C/T	145294819	0.2006	3.1765	0.1107
XX	PZB00605.3	7	C/T	165995314																					-0.2089	4.4565	0.9866
XX	PZE-108004875	8	A/C	4922699	-0.2801	8.1595	0.2985
XX	SYN18992	8	A/G	16733458	0.2955	9.4856	0.233
XX	PZE-108027532	8	G/A	27586638	-0.2198	7.6874	0.2254
XX	PZE-108032485	8	A/C	37812227	0.2043	12.2809	0.1815
XX	PZE-108040447	8	C/T	64259873	0.2159	8.5219	0.1013
XX	SYN8764	8	G/T	70572062									-0.5976	4.8398	1.8611		-0.1909	3.5054	0.7008		-0.2323	3.3808	1.8749		-0.2378	5.5722	1.2842
XX	PZE-108044552	8	G/A	72223299													-0.1825	3.2252	0.6839
XX	PZE-108045967	8	A/T	74727724					0.185	5.506	0.8123										0.2385	4.4119	1.9451
XX	PZE-108057211	8	A/G	101127264	-0.2549	7.9199	0.1681
XX	PZE-108068724	8	A/G	119362328	-0.0999	3.1029	0.031
XX	PZA03395.5	8	G/A	130388141	-0.3422	10.4958	0.1936
XX	PZE-108077447	8	C/A	131722663	-0.3494	6.5922	0.4645
XX	PZE-108085770	8	G/A	141438444	-0.0653	3.6193	0.0234
XX	PUT-163a-148967445-624	8	A/C	144442902													-0.2823	5.1844	1.6322
XX	PUT-163a-60346455-2552	8	G/C	149535427	-0.2294	6.1713	0.1888
XX	PZE-108110627	8	C/A	162179439	-0.2037	8.2897	0.0593
XX	PZE-108127145	8	A/G	169923320	0.3531	12.2243	0.2656
XX	PZE-108131350	8	G/A	171240169																					0.3301	4.7043	1.4271
XX	PZE-109000357	9	C/G	978609	-0.3155	11.514	0.5256		-0.2996	3.9164	1.534		-0.6794	3.8883	1.4725										-0.2989	3.9261	1.5274
XX	PZE-109008077	9	C/A	8792464	-0.2191	6.6995	0.3207
XX	SYN11737	9	G/T	9883311	-0.2433	5.1129	0.1236
XX	PZE-109019829	9	G/A	20238182	-0.1232	3.5306	0.067
XX	SYN6551	9	A/G	23164413	-0.3805	12.292	0.9445
XX	PZE-109035887	9	A/C	47168087	0.3206	12.3846	0.5015
XX	PZE-109039951	9	G/T	58533184	0.3375	13.8225	0.5691
XX	PZE-109039951	9	G/T	58533184					0.3008	3.3417	1.4632										0.4054	7.8305	3.2674
XX	PZE-109050323	9	G/A	84557723	-0.2227	4.71	0.0842
XX	PZE-109052518	9	G/A	87829649	0.1592	6.6037	0.0635
XX	PZE-109052965	9	C/T	88482276									0.6213	4.0672	1.6705
XX	PZE-109053325	9	A/G	89123529					0.1691	3.4948	0.6826
XX	PZE-109053325	9	A/G	89123529													0.3236	8.0695	2.1155						0.2326	4.9312	1.2909
XX	PZE-109058896	9	C/T	97519437																	0.2678	3.4173	2.2394
XX	PZE-109065825	9	C/T	105470466	0.4498	21.1265	0.7114
XX	PUT-163a-18170034-1345	9	T/C	109439603	-0.4196	3.9417	0.3067
XX	PZE-109086221	9	A/C	130332952					-0.2662	6.8183	1.2484
XX	SYN12080	9	T/C	135380232					0.2935	5.9115	1.2834														0.2139	3.9185	0.6816
XX	PZE-109098353	9	G/A	138782359	0.154	4.9262	0.069
XX	PZE-109114052	9	G/T	147717076	-0.8242	31.317	1.3606
XX	SYN15964	9	A/C	149285105	-0.3905	18.1651	0.3822
XX	SYN13929	9	A/C	149523543					-0.1862	5.2781	0.6717
XX	PZA00184.4	9	C/T	151289826	-0.5128	15.1014	0.9534
XX	PZE-110017215	10	C/T	19189815													-0.2601	5.5201	1.3633
XX	PZE-110020178	10	C/T	25566093	0.4092	10.6436	0.3136
XX	SYN6682	10	A/G	47649332																	0.3225	4.2682	2.4536
XX	PZE-110032522	10	T/C	60752406	-0.4239	4.3183	1.1975										-0.3054	3.9089	1.7025
XX	PZE-110036859	10	C/A	70087789																					0.2431	4.2903	1.3153
XX	PZE-110042260	10	T/G	80531150	-0.3511	8.3516	0.2469
XX	PZE-110048001	10	C/A	89906904	-0.5701	16.7384	0.8014
XX	PZE-110055703	10	C/A	106788042	-0.2707	3.6684	0.1926
XX	PZE-110056149	10	G/A	107945946					-0.2343	3.9426	0.9287
XX	SYN18547	10	T/G	113563445													0.3064	5.6298	1.6332
XX	PZE-110060367	10	A/G	114400017																					0.1848	3.5961	0.7059
XX	PZE-110061085	10	C/T	115370564	-0.3124	19.7005	0.2683
XX	SYN23732	10	T/C	121481912																					-0.2228	4.234	1.1559
XX	ZM013125-0299	10	C/T	127973238	-0.3536	6.7816	0.261
XX	SYN1014	10	C/T	142758759	0.165	4.7199	0.1312
BJ	PZE-101036862	1	C/A	24203826																	-0.1636	3.1624	1.5161		-0.1554	3.4461	0.7937
BJ	PZE-101053708	1	A/G	37841511																	-0.2106	4.8457	2.1256
BJ	PZE-101073494	1	G/A	56225526	-0.2025	3.2014	1.0478										-0.1896	3.3281	0.9852						-0.2167	4.5959	1.4721
BJ	PZE-101077866	1	T/C	62198836																	0.1797	3.6045	1.9501
BJ	SYN25793	1	G/A	66849299					0.1168	3.9105	0.4479
BJ	PZE-101124566	1	C/T	156580056	-0.2398	4.557	1.6291		-0.2876	8.2291	2.8766						-0.2793	4.9685	2.3693						-0.2164	4.3336	1.628
BJ	PZE-101127872	1	A/G	162279925													-0.1718	3.5577	0.8842						-0.1543	3.0709	0.8159
BJ	PZE-101172448	1	C/T	215585654	0.3824	3.3545	1.294
BJ	PZA03404.1	1	C/T	249259485	-0.3279	4.9146	2.9322
BJ	SYN39175	1	G/T	264555311					-0.2218	3.8049	1.2448						-0.235	4.3779	1.2212
BJ	PZE-101255156	1	C/T	297702828																	-0.1884	3.7194	1.2504
BJ	PUT-163a-148972919-653	2	T/C	6641377	-0.335	3.6314	2.4858						-0.5693	5.6376	1.9837
BJ	zfl2.9	2	C/A	12544790													0.3491	5.7747	1.7464
BJ	PZA01753.1	2	G/T	14751136	0.4543	5.1457	2.3382
BJ	PZE-102065949	2	C/A	43761978																	0.2302	4.6265	2.4673		0.2173	4.1155	1.5038
BJ	SYN36972	2	A/G	125433245																					0.4012	6.5069	1.967
BJ	PZE-102130234	2	T/C	180241942													-0.2194	3.9228	0.9107
BJ	SYN7390	2	G/A	223424958					0.2365	5.0303	1.812														0.1983	5.0516	1.2733
BJ	PUT-163a-18172180-1378	3	G/A	6733349	0.2922	4.9814	2.2703		0.2617	4.9874	2.234
BJ	PZE-103025270	3	T/A	17651457					-0.1476	3.3614	0.6128														-0.1625	3.1136	0.7435
BJ	PZE-103028991	3	A/C	21327025													-0.2499	5.0195	1.8819
BJ	PZE-103035720	3	T/C	28645059					-0.2723	9.6363	2.5306														-0.1705	3.7925	0.9922
BJ	ZM003119-1985	3	A/G	164441508	-0.5005	8.6205	2.8761
BJ	PZE-103104752	3	A/G	164520646																	-0.2611	3.1407	3.0335
BJ	SYN30262	3	T/C	189037692					-0.2434	4.1535	0.92														-0.3622	7.9533	2.0372
BJ	PUT-163a-110967306-138	3	T/C	191981941	-0.4295	5.1966	2.5682														-0.4377	6.6875	4.3209
BJ	PZE-103167510	3	G/T	214729655					0.2226	4.0498	1.6407						0.2598	4.9649	1.9527
BJ	SYN31044	3	A/G	218320678													-0.2221	3.2034	1.0297
BJ	SYN22926	4	C/T	2264997													0.2512	3.3809	1.3877
BJ	PZE-104013794	4	A/G	12027041													-0.1037	3.1145	0.3248		-0.2162	3.8035	3.1145		-0.2077	3.6591	1.4911
BJ	PZE-104016322	4	G/A	16092078	0.264	4.3235	1.8496
BJ	PZE-104045704	4	G/T	75395363	0.5381	6.4661	3.1931
BJ	PZE-104051622	4	G/A	88919130									-0.462	3.4062	1.169
BJ	PZE-104056726	4	A/G	103661880													-0.241	4.0762	1.6126						-0.1684	3.0736	0.9017
BJ	PZE-104084021	4	T/G	157004666																					-0.2778	5.9144	1.4463
BJ	SYN2308	4	T/C	180143749																					-0.3136	10.9452	3.2917
BJ	PZE-104104913	4	G/A	180318969					-0.242	3.856	1.0973
BJ	PZE-104127244	4	A/G	211708569																	0.1612	3.0435	1.0621
BJ	SYN11062	4	C/T	238546709	-0.397	6.2676	3.7294																		-0.2022	3.3549	1.1874
BJ	PZE-105016060	5	G/A	6945520													0.2394	4.2148	1.7419
BJ	PZE-105042248	5	G/A	28262645					-0.3225	4.7339	2.3129						-0.2735	5.5196	1.4525
BJ	PZE-105090938	5	A/G	127222320	-0.2686	5.4556	1.3563
BJ	PZE-105097699	5	T/C	143324375													0.2359	3.334	1.2477
BJ	PZE-105111962	5	A/G	168268797									0.4472	4.4124	1.311						0.1557	3.1557	1.3966
BJ	SYN11017	5	A/C	173587333									-0.4897	3.8565	1.6925						-0.2212	3.6406	1.777		-0.246	5.6665	1.7401
BJ	ZM013637-0448	5	A/C	173857148																	0.2117	3.0948	1.1678
BJ	SYN28488	5	G/A	195955412	0.3792	4.4618	1.4539
BJ	PZE-106000108	6	C/A	360000	0.224	3.3399	0.9658
BJ	PZE-106013903	6	G/A	24418557																	-0.2716	4.1316	2.4101
BJ	PUT-163a-18167798-1300	6	T/C	25334854																	0.3201	6.7088	2.9009
BJ	PZE-106019237	6	A/G	38934560																	0.2565	5.1156	3.547
BJ	PZE-106042050	6	C/T	90501405																	-0.2234	4.513	2.1018
BJ	SYN37033	6	C/T	91986902													0.2718	4.5248	1.9172
BJ	SYN13312	6	G/A	163967266													-0.2338	4.4115	1.591		-0.1607	3.2203	1.9805		-0.171	3.4277	0.974
BJ	PZE-107015358	7	G/A	12342744					0.1719	4.2706	0.9197
BJ	PZE-107015643	7	C/T	12780903									0.5071	3.8806	1.0673
BJ	PZE-107017810	7	C/A	15216670					-0.1879	4.0378	1.1849
BJ	PZE-107017996	7	A/G	15345050																					-0.2624	4.5851	1.5701
BJ	PZE-107089731	7	T/C	139080591																					0.2857	8.3845	2.6731
BJ	PUT-163a-60394924-2916	7	A/G	140915149									-0.5709	5.1911	2.2294
BJ	PZE-107095341	7	T/C	145294687																	0.4163	4.7112	2.1407
BJ	SYN11218	7	C/T	145339710																					-0.2555	5.1092	1.7813
BJ	SYN14660	7	C/A	160862168	-0.3095	3.6039	0.5273
BJ	PZE-107135438	7	A/C	168142388					0.219	4.5293	1.6662														0.2178	5.8127	1.648
BJ	PHM6428.11	8	T/C	22422817																					-0.1629	3.0658	0.8956
BJ	PZE-108038108	8	A/G	58482126													-0.1735	3.0082	0.8191
BJ	PZE-108072333	8	A/G	123917072																	0.4556	8.2698	3.4524
BJ	PZE-108077447	8	C/A	131722663	-0.5017	6.0699	3.7436
BJ	PZE-108089628	8	G/T	145228675					-0.1746	4.2913	1.0278						-6.4444e-05	3.2106	1.2239e-07
BJ	PZE-108099425	8	G/C	154332960																	-0.1685	3.6735	1.3698
BJ	PZE-108100709	8	G/A	155328014	-0.4959	4.1543	2.0964
BJ	PZE-109022419	9	T/C	22737893																	0.1641	3.8522	0.9632
BJ	PUT-163a-16917550-985	9	T/C	26582375									0.4351	3.3605	1.5493
BJ	PUT-163a-16917550-981	9	G/A	26582398					0.2641	5.5204	2.4264						0.2572	3.8698	2.0103						0.1725	3.439	1.0351
BJ	PZE-109047930	9	T/C	79941271	-0.5093	10.4043	5.2132		-0.3658	6.9955	3.3004						-0.3716	8.8344	2.9761		-0.3037	5.7337	2.432		-0.3439	8.3523	2.9176
BJ	PUT-163a-60351108-2651	9	T/C	109439694																					-0.4885	5.6808	1.9643
BJ	PZE-109084399	9	G/A	129132564	-0.5588	4.2393	2.0943
BJ	PZE-109118418	9	G/A	149398110					-0.1227	3.5341	0.5152
BJ	SYN8717	9	G/A	149984521																					-0.2163	3.2934	0.9643
BJ	SYN4471	10	T/C	4201524	0.2902	4.1308	2.3002		0.254	6.2303	2.1621		0.4981	5.0555	1.9805		0.2438	5.9282	1.7404		0.2293	6.0576	2.3614		0.28	8.3929	2.6272
BJ	PZE-110046880	10	A/C	87853177					0.1251	3.0567	0.3881		0.6189	4.2234	1.5553
BJ	PZE-110075397	10	C/T	131592109																	-0.5884	3.6791	4.5725
BJ	PZE-110080486	10	G/T	134220378	-0.5858	3.8806	4.73
BJ	PZE-110087648	10	T/C	137723734									-0.4169	3.3661	1.0913										-0.2972	6.8184	2.6398
BJ	SYN17906	10	C/T	138758070																	0.2516	3.9712	2.6113
BJ	PZE-110106563	10	G/A	146944098	0.2959	3.9662	2.3815		0.2417	5.2528	1.9498		0.4842	4.5379	1.8814		0.2261	3.7964	1.4904						0.1883	3.6462	1.1834
BJ	PZE-110110964	10	G/A	148784915													-0.279	5.8189	2.1854						-0.2492	6.1013	1.9945
BJ	PZE-110111039	10	C/T	148840271					-0.182	3.6593	1.1133
GZL	SYN35346	1	C/T	2724801					-0.1509	3.7343	0.4556
GZL	PZE-101013646	1	G/A	7715520	-0.3892	8.7159	1.8323
GZL	PZE-101027616	1	C/T	16469415																	-0.5281	4.4169	3.5197
GZL	SYN250	1	G/A	26930591	0.5458	7.5554	2.5947		0.3343	4.3429	1.2224														0.3865	4.572	1.6339
GZL	PZE-101041070	1	T/C	27647579																	-0.2802	3.4144	1.8455		-0.2312	3.0847	0.6563
GZL	PZE-101056000	1	C/T	39855704					-0.3692	10.1378	2.6014														-0.2527	5.4208	1.2189
GZL	SYN37775	1	G/A	47266552																					0.1621	4.5173	0.6579
GZL	PZE-101064619	1	T/C	47601228					0.2564	6.3495	1.619
GZL	PZE-101067576	1	A/C	51045203																	-0.2095	3.7694	2.2498
GZL	PZE-101071373	1	G/T	53850272					-0.3358	11.4586	2.4342						-0.3128	8.298	2.1126
GZL	PZE-101073495	1	G/A	56225862	0.2736	4.3671	1.0722
GZL	SYN15544	1	G/A	63939342	0.2839	3.3248	1.2458
GZL	SYN3993	1	C/T	65682808													0.338	7.7002	2.4948
GZL	PZE-101098762	1	G/A	90227037					-0.2475	4.6425	1.5203		-0.4938	3.4738	1.3948		-0.2364	4.6297	1.387						-0.2341	4.4015	1.3594
GZL	PZE-101115616	1	G/A	136082648	-0.2644	4.0261	0.9236
GZL	PZE-101117891	1	T/C	142551848																					-0.3142	6.8009	1.0048
GZL	PZE-101124566	1	C/T	156580056					-0.3273	10.307	2.6798		-0.5658	4.6014	1.9086		-0.3243	7.8543	2.6312						-0.3474	11.6272	3.0198
GZL	PZE-101139638	1	C/A	180264269	0.3105	4.7821	1.9173
GZL	PZE-101161325	1	T/C	203502329									0.4661	3.0931	0.9262						0.2643	3.7009	1.6337		0.2503	5.0618	1.1592
GZL	SYN20516	1	G/A	205691414					0.1642	3.529	0.6652						0.2301	6.2229	1.3065
GZL	PZE-101164815	1	A/G	207335901	-0.2919	5.8189	1.1898
GZL	SYN8993	1	G/T	213860433	0.1858	3.3814	0.4641
GZL	PZE-101172448	1	C/T	215585654	0.3067	4.0712	0.5824
GZL	PZE-101180803	1	G/A	224511192	-0.3372	3.9864	1.2478
GZL	PZE-101187799	1	T/C	232206710																					0.2456	5.3627	0.9034
GZL	PZE-101196337	1	C/T	243608346	0.2467	7.7553	1.1501		0.2033	3.3438	0.9813						0.2864	6.535	1.9471						0.2994	7.3301	2.1279
GZL	SYN39174	1	T/G	264555055					-0.2788	8.1399	1.9384						-0.2735	6.3575	1.8662
GZL	SYN39175	1	G/T	264555311																	-0.3029	5.8411	2.2985		-0.1951	3.2766	0.7011
GZL	PZE-101220338	1	G/A	270836249	-0.4476	4.3022	3.3625
GZL	PZE-101230031	1	A/G	278564449									-0.655	3.0067	1.5114						-0.3563	4.5673	2.0356
GZL	PZA02272.3	2	T/C	9917183													-0.1708	3.0488	0.7027
GZL	PZE-102060376	2	C/T	38566708																	0.3262	6.3453	2.2765
GZL	SYN33042	2	G/T	42553177													-0.3533	9.3084	2.5078
GZL	PZE-102067222	2	G/A	44718397																					-0.2733	5.3413	1.1108
GZL	SYN36680	2	C/T	55643529	0.278	3.5101	0.7334
GZL	PZE-102081914	2	G/A	67327109																	0.4006	3.4819	2.4396
GZL	PZE-102091229	2	G/A	94985599									-0.499	3.0033	1.3126
GZL	PZE-102119420	2	C/A	158767674	-0.4747	3.4689	0.9858
GZL	PZE-102130234	2	T/C	180241942																					-0.1692	3.2463	0.4552
GZL	SYN5255	2	T/C	194692701	0.2919	4.8832	1.481
GZL	PZE-102162301	2	T/C	207975374																	0.231	4.2838	2.2297
GZL	ZM012880-0215	2	A/C	209771448					-0.1763	3.691	0.5723						-0.2397	4.6075	1.058						-0.2635	5.2198	1.2784
GZL	PZE-102176259	2	G/A	219023013					-0.2669	3.4069	1.0591		-0.7712	3.5274	2.0404										-0.3046	4.1703	1.3793
GZL	SYN28305	2	A/G	222474438													0.1993	4.4198	0.9683						0.2252	4.2933	1.2371
GZL	PZE-103015347	3	C/A	8074438																	0.2524	4.6099	2.4948		0.2717	7.179	1.7489
GZL	PZE-103016418	3	A/C	9118536					0.1958	5.1678	0.9035						0.2442	6.0522	1.4057
GZL	PZE-103021311	3	G/A	13186620	-0.226	3.3836	0.746
GZL	PZE-103025270	3	T/A	17651457																					-0.1626	3.8743	0.5352
GZL	ZM013773-0223	3	T/C	17753671					-0.269	7.4553	1.5107
GZL	PZE-103033919	3	C/T	26093232	-0.2557	5.0338	1.0227										-0.2598	4.4714	1.3257
GZL	PZE-103054873	3	C/T	64092165	0.1508	3.8096	0.373
GZL	PZE-103063945	3	G/A	97157758																	0.3143	4.1029	2.1841
GZL	PZE-103079295	3	G/C	127487839					-0.2975	4.5543	1.7919
GZL	PZE-103081129	3	G/A	131056986	-0.4529	4.8897	1.4042										-0.3373	5.1285	0.9781
GZL	ZM003119-1985	3	A/G	164441508																	-0.3268	3.7954	1.544
GZL	PZE-103110997	3	A/G	169704011	-0.2429	5.3997	0.8451
GZL	PZE-103111300	3	T/C	170044544					-0.2593	7.7892	1.1729
GZL	SYN31225	3	G/A	179340764	-0.3648	3.4066	0.996
GZL	PZE-103145363	3	G/T	198489683	0.3601	9.4349	1.0247
GZL	SYN36397	3	C/A	212237199	-0.4223	3.4993	1.1047
GZL	PZE-103173892	3	G/A	219084299					0.2243	4.6528	1.1805														0.2212	4.1398	1.1472
GZL	PZE-104000308	4	C/T	609379					0.287	7.5692	1.3508						0.2123	3.9265	0.739
GZL	PZE-104000566	4	T/C	794057	0.189	4.3766	0.3825
GZL	PZE-104010371	4	C/T	7443193																	-0.1749	3.1809	2.1593
GZL	SYN1989	4	A/C	11352711																					-0.2319	4.4322	0.938
GZL	PZE-104016299	4	C/T	16059285	0.1701	3.2244	0.2859
GZL	PZE-104016322	4	G/A	16092078									0.529	4.3818	1.5107
GZL	PUT-163a-78082681-4153	4	T/A	29654242	-0.291	5.7282	1.4761
GZL	PZE-104049598	4	A/G	83973319																	-0.1935	3.2286	1.3127
GZL	PZE-104052299	4	A/C	90340802	-0.4078	6.9532	1.4486
GZL	PZE-104084021	4	T/G	157004666					-0.2002	3.0905	0.5385														-0.3091	6.0796	1.2839
GZL	SYN2308	4	T/C	180143749	-0.2441	3.3057	1.1364
GZL	PZE-104109712	4	G/A	184934937																					0.1737	3.8758	0.7456
GZL	SYN3156	4	G/A	184936286													0.2657	7.4112	1.6777
GZL	PZA03271.1	4	T/C	216812238					-0.2629	5.6874	1.4746
GZL	PZE-104132640	4	A/T	221602935																	-0.1973	3.2854	0.9473
GZL	PZE-104141864	4	A/G	236000242	-0.4514	4.4977	1.395
GZL	SYNGENTA1576	4	C/T	237511808	-0.3796	6.2081	1.7062
GZL	SYN11062	4	C/T	238546709																					-0.3727	6.992	2.8509
GZL	PZE-104146082	4	G/A	240030499																	0.2061	4.4118	2.0872
GZL	PZE-105030100	5	G/T	15612329					0.2561	5.9999	1.0096						0.3391	7.9296	1.7704
GZL	PZE-105042248	5	G/A	28262645	-0.2579	8.9049	0.8533																		-0.1628	4.0205	0.4266
GZL	PZE-105047074	5	A/G	35594022					0.1879	7.1723	0.7045						0.1405	3.9007	0.394
GZL	PZE-105096539	5	C/T	141525865	0.4682	15.5662	2.7413
GZL	SYN13749	5	C/T	142934818					0.2405	5.3669	1.2147														0.1758	3.4752	0.649
GZL	PZE-105114980	5	G/A	171187130	-0.2845	3.0608	1.2145		-0.3486	8.2002	2.2899						-0.2473	4.3452	1.152
GZL	SYN32470	5	T/C	176348289	-0.4703	3.0701	1.6085
GZL	SYN31361	5	C/A	177458131	-0.243	5.8768	1.0989		-0.1367	3.3345	0.4369
GZL	PZE-105128217	5	T/C	184744673													-0.2691	6.639	1.7811						-0.2141	5.3599	1.1278
GZL	SYN10270	5	C/T	187955051																	0.2473	4.4984	1.6523
GZL	ZM013723-0211	5	T/C	211353374	-0.3202	5.384	0.9437
GZL	PZE-106013277	6	C/T	23656220					-0.2522	4.2596	1.0916
GZL	PUT-163a-18167798-1300	6	T/C	25334854	0.3809	8.2917	2.7755														0.2861	6.0889	3.2655
GZL	PZE-106041442	6	C/T	89451031	0.2315	4.1228	0.2406
GZL	PZE-106043261	6	C/T	92081860					-0.2417	5.3098	1.3119						-0.2559	7.0656	1.4705						-0.3193	9.4506	2.2889
GZL	PZE-106048055	6	T/G	97314607					0.1763	4.4348	0.7666						0.1356	3.8597	0.4537						0.276	10.4775	1.8784
GZL	PZE-106070677	6	G/A	125234008					-0.2126	5.4123	0.7588						-0.3323	7.9713	1.8535
GZL	SYN5238	6	G/A	150691993									-0.5419	4.3172	1.7511										-0.2205	5.8877	1.2171
GZL	SYN4804	6	G/A	150833250					-0.2713	6.8648	1.3298
GZL	PZE-106106459	6	G/T	156646811																	-0.2069	4.1566	1.8075
GZL	SYN14798	6	T/C	157690008	-0.4697	4.7125	1.1436
GZL	PZE-106114241	6	G/T	160615359	0.3371	3.8449	0.8025
GZL	SYN31997	6	C/T	163610444																					-0.179	3.1046	0.4268
GZL	PZE-107015089	7	T/C	11688779					0.1696	4.5506	0.5695
GZL	SYN26797	7	C/T	18305322					0.2154	3.263	0.7092
GZL	SYN24977	7	T/C	18399434																					0.44	6.8295	1.5321
GZL	PZE-107050243	7	G/T	93957354	-0.4709	12.1607	4.1566		-0.2528	4.8721	1.5037						-0.2188	3.5971	1.1268		-0.2383	3.5277	2.358		-0.303	7.2662	2.1606
GZL	PZE-107057870	7	A/G	105704020													-0.2025	6.0245	1.0069						-0.1464	4.3806	0.5266
GZL	SYN22616	7	G/A	139021341									0.6268	5.4413	2.116
GZL	SYN22615	7	G/A	139021370																					0.204	4.2325	0.9729
GZL	PZE-107089731	7	T/C	139080591					0.2407	6.6692	1.3517
GZL	PUT-163a-76010550-3720	7	C/T	142789737					-0.2889	5.8645	1.9048
GZL	PZE-107135626	7	A/G	168155227																	0.3072	4.6528	2.4471
GZL	PUT-163a-148942056-449	7	A/G	168736987					-0.1961	3.5041	0.7809
GZL	PZE-108002410	8	G/T	2524458																					-0.2943	3.933	1.1345
GZL	PZE-108002846	8	G/A	3024095																	-0.2137	4.0148	2.3811
GZL	SYN13074	8	C/T	6812885					-0.2578	4.356	0.8398
GZL	PZE-108024348	8	C/T	23005712	0.2645	8.1346	0.9819
GZL	PZE-108028178	8	C/T	28831174																					0.2346	5.2911	0.9801
GZL	PZE-108046192	8	C/T	75144727													-0.1631	3.1223	0.6331
GZL	PZE-108051336	8	T/G	89373130																					-0.3433	4.4057	1.0766
GZL	PZE-108073230	8	A/C	126390184					0.169	3.1232	0.6764
GZL	PZE-108077058	8	C/T	131173776																					0.2479	5.0261	1.5355
GZL	SYN25144	8	A/G	134980680	-0.2684	3.6929	1.3842
GZL	PZE-108087165	8	T/C	143358943																					-0.2448	5.6724	1.4645
GZL	PZE-108088403	8	G/A	144401020									-0.465	4.2913	1.2514
GZL	PZE-108090463	8	G/A	146154732																	-0.2282	3.6813	1.0144
GZL	PZA03652.2	8	G/A	146342956					-0.2925	3.7795	1.14
GZL	PZE-108096590	8	G/A	151405243													-0.3878	6.3918	1.701
GZL	PZA03698.1	8	C/A	155571435																	-0.2041	3.5823	1.6471
GZL	PZE-108108482	8	A/G	160579918	-0.3134	4.0168	0.923
GZL	SYN26538	8	G/A	169361414	0.3607	3.9514	2.0351
GZL	PZE-109000357	9	C/G	978609	-0.358	5.7265	1.7902
GZL	PZE-109001018	9	C/T	1448674													0.2134	4.9977	1.133
GZL	SYN19749	9	A/G	8796333					0.2327	4.3538	0.904						0.1437	3.2616	0.3446						0.2522	6.0677	1.0613
GZL	PZE-109013690	9	A/G	13802854													-0.2571	5.1365	1.4106
GZL	SYN10617	9	C/T	22604585					0.1815	3.9109	0.824						0.279	6.1946	1.9463
GZL	PZE-109036737	9	C/A	49399558	-0.2778	5.684	1.5388						-0.8308	3.0738	1.5999
GZL	PZE-109044073	9	G/A	71069247	0.4594	4.4951	2.3719
GZL	PZE-109047930	9	T/C	79941271					-0.3501	6.9199	2.2041		-0.6583	3.5838	1.9499		-0.285	5.083	1.461						-0.2231	3.513	0.8947
GZL	PZE-109053405	9	C/T	89392940													0.2017	3.8359	0.9072						0.2587	4.4175	1.4921
GZL	PZE-109063407	9	T/C	102624515	0.2539	3.1022	1.0752
GZL	PZE-109065969	9	G/C	106019902	0.2488	3.2167	0.9983		0.2196	5.8561	0.9765						0.2851	7.62	1.6456
GZL	PZE-109093737	9	C/A	135641611	-0.4017	4.9696	0.9457														-0.3468	3.7748	1.8444
GZL	PZE-110054937	10	A/G	104949602	0.1819	5.0425	0.4473
GZL	SYN18547	10	T/G	113563445																					0.1704	3.6942	0.6192
GZL	PHM13687.14	10	C/T	117796822																	0.2194	4.171	1.7152
GZL	PZE-110068690	10	T/C	125207411	0.428	5.737	1.1146
GZL	ZM013979-0369	10	C/T	132670788	-0.2821	4.2258	0.8083
GZL	SYN28389	10	C/T	136800602																	-0.2008	3.9466	1.4056
GZL	PZE-110088338	10	T/C	138302836					-0.1525	4.1154	0.5762
GZL	SYN1014	10	C/T	142758759	0.4066	7.6248	2.1206
BLUP	PZE-101013646	1	G/A	7715520																	-0.2642	5.3789	2.0945
BLUP	PZE-101028351	1	C/G	16826451					0.1782	5.2586	0.9229						0.1935	6.152	1.1454
BLUP	ZM013364-0434	1	G/T	22918394	0.1471	5.7324	0.2186
BLUP	PZE-101038026	1	A/C	25287323	0.153	5.0361	0.1875
BLUP	PZE-101041070	1	T/C	27647579					-0.2494	4.3437	0.8907
BLUP	PZE-101044520	1	C/T	30300371	0.2589	7.4627	1.0054
BLUP	PZE-101046045	1	G/A	31865758	-0.2144	4.3186	0.2861
BLUP	PZE-101000111	1	G/A	39466036	0.1588	3.9553	0.304
BLUP	SYN12588	1	T/C	43936932	0.3174	6.5759	1.2899
BLUP	PUT-163a-110942968-126	1	G/A	44356482																					0.1592	3.7725	0.7905
BLUP	PZE-101064619	1	T/C	47601228													0.1787	4.9003	0.9964
BLUP	PZE-101065132	1	T/C	48531698	-0.1881	4.5012	0.3033
BLUP	PZE-101077866	1	T/C	62198836													0.1045	3.4956	0.3262
BLUP	SYN25793	1	G/A	66849299																					0.1904	5.6888	1.0817
BLUP	PZE-101090113	1	T/A	80563237																					0.1098	4.3602	0.3783
BLUP	PZE-101101736	1	G/A	98032922	-0.3785	3.7213	0.8028
BLUP	PZE-101103446	1	G/A	102152987	0.2085	5.3401	0.6966
BLUP	SYN21896	1	A/C	102153071					0.1226	4.0207	0.4396
BLUP	PZE-101114336	1	C/T	129335584	0.0663	7.0024	0.0218
BLUP	PZE-101116784	1	C/T	139809535	0.4135	4.5169	0.7569
BLUP	PZE-101124566	1	C/T	156580056					-0.3946	12.7011	4.6572		-0.4518	3.4808	1.5252		-0.2839	8.8412	2.5382		-0.3215	9.0046	3.9951		-0.3523	15.6026	3.9088
BLUP	SYN8997	1	G/A	183294606					0.337	5.4331	1.1311		0.542	3.3967	0.7906		0.2173	4.0165	0.4953						0.2806	4.9573	0.8257
BLUP	PZE-101144585	1	A/C	187526525					-0.3574	7.9712	3.3111		-0.6293	4.5971	1.4005		-0.2324	5.0829	1.4755						-0.4453	14.813	5.4147
BLUP	PZE-100001898	1	T/G	202995677	-0.3866	11.1254	1.4958
BLUP	PZE-101161325	1	T/C	203502329																					0.1525	3.4693	0.5467
BLUP	SYN20516	1	G/A	205691414					0.1704	3.7803	0.8572
BLUP	PZE-101169122	1	T/C	211914041	-0.3244	8.1943	1.2196
BLUP	SYN8993	1	G/T	213860433					0.2616	6.8953	1.3518
BLUP	PZA03630.2	1	T/G	219401367	0.1598	3.3089	0.1848
BLUP	PZE-101196289	1	T/C	243477429													0.1788	4.2041	0.9982		0.2369	5.4114	2.1158
BLUP	PZE-101196337	1	C/T	243608346	0.1461	6.7799	0.3994
BLUP	PZE-101196421	1	C/T	243735528									0.5905	4.6656	1.8083
BLUP	PZE-101196460	1	G/A	243775792					-0.167	5.4679	0.8137
BLUP	PZA03404.1	1	C/T	249259485	-0.2089	3.3182	0.8305										-0.1855	5.592	1.0518		-0.1655	3.7534	1.2311
BLUP	SYN39175	1	G/T	264555311																					-0.1523	3.165	0.5238
BLUP	SYN33948	1	A/G	265185348	0.228	8.0245	0.4836
BLUP	PZE-101230031	1	A/G	278564449									-0.6902	5.1366	2.1354										-0.2964	5.5839	1.4841
BLUP	SYN28682	1	C/T	282929924	0.3005	4.7453	0.9192
BLUP	PZE-102047225	2	A/C	24809511	0.4117	6.0748	0.914
BLUP	PZE-102047388	2	G/A	24891407	0.2712	3.5913	1.0337
BLUP	PZE-102049428	2	T/G	27586143	-0.27	4.6014	0.6318
BLUP	PZE-102076990	2	C/T	59015476	-0.4255	9.202	1.585
BLUP	PZE-102081914	2	G/A	67327109					0.582	9.7598	3.8865										0.3515	3.5711	2.4478
BLUP	PZE-102085065	2	T/C	73865091	0.4599	3.4091	1.2735
BLUP	PZE-102091229	2	G/A	94985599																	-0.2621	5.1401	2.6563
BLUP	PZE-102105969	2	G/A	133154426	-0.225	3.9771	0.5371
BLUP	PZE-102113930	2	G/A	149521988	0.4557	9.5464	1.5217
BLUP	PZE-102117362	2	G/A	154140384	-0.3184	5.2163	1.4772		-0.2814	7.0161	1.7595
BLUP	PZE-102129628	2	C/T	179803973													0.1259	4.1752	0.4606
BLUP	PZE-102130370	2	G/A	180527724	0.2513	6.6814	0.5648
BLUP	PZE-102154625	2	G/A	202283934	-0.2474	4.0705	0.644
BLUP	PZE-102156525	2	A/G	203637839																	0.155	4.0198	1.1674
BLUP	PZE-102176259	2	G/A	219023013	-0.2172	3.3638	0.5541						-0.6201	3.979	1.6709
BLUP	SYN28305	2	A/G	222474438																					0.13	3.6754	0.5161
BLUP	SYN13444	2	C/T	231953296	0.0945	4.742	0.1195
BLUP	PUT-163a-18172180-1378	3	G/A	6733349					0.2321	3.6568	1.5365
BLUP	SYN5742	3	A/G	7929036																					0.0983	3.4315	0.2987
BLUP	PZE-103016418	3	A/C	9118536																	0.1889	5.1621	1.5562
BLUP	PZE-103016459	3	A/G	9125664	0.118	4.224	0.1732
BLUP	SYN38432	3	G/A	12278416	-0.3481	3.7875	0.9701
BLUP	SYN37356	3	A/C	13508913	0.1492	4.1563	0.1697
BLUP	PZE-103025270	3	T/A	17651457													-0.1954	6.3592	0.9949
BLUP	ZM013773-0223	3	T/C	17753671																					-0.1035	3.0939	0.2834
BLUP	PZE-103025781	3	A/C	18360383													0.2727	6.4008	2.245
BLUP	PZE-103026175	3	G/A	18970151	-0.1158	5.3355	0.2273
BLUP	PZE-103035720	3	T/C	28645059																					-0.2073	6.4174	1.3228
BLUP	PZE-103036473	3	G/A	29670555																	0.2829	7.0414	2.7428
BLUP	SYN12132	3	A/G	119334587													0.1506	5.1035	0.7142
BLUP	PZE-103075828	3	G/A	121884588													-0.2111	7.5877	1.3837
BLUP	PZE-103081129	3	G/A	131056986	-0.2977	3.3079	0.5877
BLUP	PZE-103087649	3	T/C	141667891					-0.2853	8.64	2.427														-0.2958	11.3119	2.7485
BLUP	PZE-103088400	3	C/T	142784264	0.2472	4.8264	0.6685
BLUP	PZE-103096038	3	G/A	154732427	-0.3236	6.6515	0.9168
BLUP	PZE-103097885	3	G/A	156476627	-0.2502	3.5559	1.1014
BLUP	SYN32932	3	T/C	169770452	0.1508	4.421	0.2844
BLUP	PZE-103111260	3	A/C	170037125					-0.4025	6.6634	1.4616
BLUP	PZE-103118417	3	C/T	175394932	-0.3439	4.017	0.5623
BLUP	PZE-103123894	3	C/T	179808629	-0.4519	14.853	1.6351
BLUP	PUT-163a-110967306-138	3	T/C	191981941	-0.4244	11.7741	1.6264										-0.4826	8.1446	3.3773
BLUP	PZE-103140670	3	C/A	194356646	0.138	4.9665	0.2493
BLUP	PZE-103152788	3	A/C	204800724	-0.2252	4.8951	0.5209
BLUP	PZE-103167850	3	A/G	214900489													0.306	10.2065	2.9496						0.2102	4.1899	1.3917
BLUP	SYN33537	3	C/T	219965153																	-0.2047	5.1896	1.9976
BLUP	SYN38592	3	A/C	228826652																					-0.1476	3.19	0.4507
BLUP	PZE-103186532	3	A/G	229099275																					-0.2019	5.9605	0.9074
BLUP	PZE-103187323	3	C/T	230426900					-0.1851	4.4293	0.7678						-0.23	4.981	1.2483
BLUP	PZE-104000308	4	C/T	609379	0.2238	9.2687	0.6231
BLUP	PZE-104000439	4	G/A	720430	-0.2317	4.9554	0.7718
BLUP	SYN22926	4	C/T	2264997																	0.2459	4.1436	2.0215
BLUP	SYN1064	4	A/C	3134999	-0.3881	3.6926	0.8281
BLUP	SYN19801	4	C/A	7287899																	0.1509	3.3734	1.1736		0.1767	5.3992	0.9753
BLUP	SYN24025	4	T/G	20603521	0.2349	7.8899	0.8413
BLUP	PZE-104049824	4	C/T	84518491																					-0.2352	6.8661	1.4907
BLUP	PZE-104052299	4	A/C	90340802	-0.4738	12.7241	1.8821
BLUP	PZE-104053129	4	G/A	91920576	0.4529	7.2496	1.463
BLUP	PZE-104053465	4	C/A	92620152	-0.4134	5.7722	1.2191
BLUP	SYN5359	4	C/T	102951123	-0.3579	12.0028	1.0739
BLUP	PZE-104056829	4	G/A	103896639	0.1459	3.0844	0.2397
BLUP	PZE-104057077	4	T/C	105479921	0.2101	10.9413	0.4381
BLUP	PZE-104059215	4	A/G	113789485	-0.0362	3.6369	0.0115
BLUP	PZE-104064852	4	C/T	126804742																					-0.1919	4.7279	1.0053
BLUP	PZE-104065026	4	G/A	127413154	0.1647	5.789	0.2197
BLUP	PZE-104072906	4	C/T	143132612	0.2789	6.9143	0.7027
BLUP	PZE-104082907	4	T/C	156132767	0.1814	4.8733	0.2942
BLUP	PZE-104084021	4	T/G	157004666					-0.1915	3.4322	0.5837						-0.3047	6.3958	1.5559
BLUP	PZE-104090244	4	G/A	165086991	0.2668	6.6034	0.7184
BLUP	SYN2313	4	G/A	180144048					-0.3825	14.5255	4.1536						-0.2378	8.0357	1.6906
BLUP	PZE-104121323	4	A/G	204018524	0.3866	7.2428	1.051
BLUP	PZA03271.1	4	T/C	216812238													-0.2596	8.6338	1.8153
BLUP	PZE-104130985	4	G/A	217927510					0.263	7.1558	1.7592						0.1456	4.2472	0.5675						0.184	5.2151	0.9073
BLUP	SYN11062	4	C/T	238546709	-0.0954	4.4848	0.1481		-0.4359	11.914	4.7176						-0.3447	8.1901	3.1077						-0.3429	8.7137	3.074
BLUP	SYN23472	5	G/A	8530735					-0.2881	5.3366	1.3421
BLUP	PZE-105042248	5	G/A	28262645					-0.1769	3.621	0.5896						-0.2317	6.8567	1.0653						-0.2709	8.0609	1.4572
BLUP	PZE-105078491	5	C/A	88439227	0.2285	3.1335	0.3671
BLUP	PZE-105078724	5	C/A	88738691	-0.5138	6.738	2.0882
BLUP	PZE-105088964	5	C/T	120907221	-0.6178	11.5513	3.5512
BLUP	PZE-105091239	5	C/G	127743464	0.2483	9.5842	1.0072		0.2219	4.8606	1.2265		0.4477	3.3896	1.2909										0.2772	8.7058	2.0162
BLUP	PZE-105102238	5	C/T	153311201	-0.3388	5.5344	1.5273
BLUP	PZE-105106278	5	T/G	161204982																	-0.2905	3.6713	1.7436		-0.3664	6.6956	1.6847
BLUP	PZE-105106315	5	T/C	161242308	-0.0639	3.5808	0.0315
BLUP	PZE-105114980	5	G/A	171187130					-0.2035	4.5256	0.9399										-0.1548	3.2886	1.3838		-0.1494	3.4039	0.5337
BLUP	SYN11017	5	A/C	173587333									-0.4122	3.0631	1.079
BLUP	PZE-105128217	5	T/C	184744673																	-0.234	4.638	2.6503
BLUP	PZE-105134207	5	G/A	189814072													0.2312	5.9812	1.3185
BLUP	PZE-105141682	5	A/G	195419511	0.2893	5.9029	0.4867
BLUP	SYN28488	5	G/A	195955412	0.163	3.4623	0.1736
BLUP	PZE-105146456	5	T/C	198796573					-0.2295	6.0159	1.5197														-0.1948	3.7285	1.1529
BLUP	SYN27814	5	A/G	200602846					-0.2307	5.5299	1.4314
BLUP	PZE-105152167	5	G/A	202444952					-0.2451	6.3909	1.3054
BLUP	PZE-105165908	5	T/C	208905858																					-0.0993	3.85	0.1946
BLUP	SYN35261	5	T/C	211956523	-0.3206	11.5052	0.9192
BLUP	SYN22291	6	G/A	13765068	0.1552	3.193	0.2109
BLUP	PZE-106013214	6	C/T	23557632																					-0.3806	6.8715	2.6399
BLUP	PZE-106022657	6	A/C	54995633																					0.1646	3.8679	0.6833
BLUP	SYN16329	6	G/T	56121784													0.2798	6.5505	1.4671
BLUP	PZE-106026914	6	C/T	63389248	0.5042	15.9804	2.6099
BLUP	PZE-106037668	6	C/A	84590363	-0.1707	4.5202	0.3601
BLUP	PZE-106040109	6	C/T	87651744					-0.2375	6.546	1.6835
BLUP	PZE-106041442	6	C/T	89451031	0.3276	4.9108	0.5332
BLUP	PZE-106042050	6	C/T	90501405																					-0.1077	3.5379	0.2655
BLUP	PZE-106047668	6	C/A	97095495													0.3049	5.628	2.1666		0.2407	3.6979	2.3828
BLUP	SYN22089	6	C/T	98196184																	0.2484	4.5366	2.4564
BLUP	PZE-106075223	6	G/A	130629777	0.2941	7.9793	0.7254
BLUP	PZE-106106459	6	G/T	156646811																	-0.1582	3.6681	1.3174
BLUP	PZE-106107669	6	T/C	157074143	-0.2571	4.5341	0.5478
BLUP	SYN19163	6	G/T	158382525																	-0.2237	4.9874	2.386
BLUP	SYN13312	6	G/A	163967266													-0.2619	7.2415	2.0651						-0.1427	4.5705	0.6134
BLUP	PUT-163a-76287889-3910	6	G/A	165188117	-0.2678	11.8498	0.8477
BLUP	PZE-107005445	7	G/A	3674691	0.1153	6.4472	0.1978
BLUP	PZE-107015358	7	G/A	12342744																					0.1967	6.7353	1.096
BLUP	PZE-107017996	7	A/G	15345050	-0.2239	5.7869	0.6419
BLUP	PZE-107018755	7	T/C	16871543	0.1725	4.0578	0.2151
BLUP	PZE-107024936	7	G/A	29196681																	-0.2716	7.2692	2.4817
BLUP	PZE-107049842	7	A/G	93112038					0.1773	3.341	0.8701						0.1862	5.8621	1.0109
BLUP	SYN32582	7	G/A	119415276	-0.3312	17.6868	1.7397
BLUP	PZE-107072835	7	A/G	123520916	0.3112	3.0636	0.5017
BLUP	PUT-163a-60356682-2806	7	G/A	126066471	-0.4905	6.8481	1.4977
BLUP	SYN22616	7	G/A	139021341									0.5428	5.3534	1.9929		0.1851	4.1249	0.9524		0.2698	6.3014	3.3051		0.2492	6.069	1.7264
BLUP	SYN17955	7	G/A	140393110	-0.2394	3.1811	0.297
BLUP	PUT-163a-60394924-2916	7	A/G	140915149													-0.2033	4.2435	1.1379
BLUP	PZE-107093478	7	G/A	142741649	0.3042	8.0955	0.7674
BLUP	PZE-107095341	7	T/C	145294687																	0.3559	4.454	2.1835
BLUP	SYN11218	7	C/T	145339710													-0.2242	3.948	1.2934
BLUP	PZE-107110888	7	C/T	155316975	-0.0868	6.4582	0.0484
BLUP	SYN14660	7	C/A	160862168	-0.281	5.6605	0.2973
BLUP	PZE-107130986	7	G/A	166405361	-0.1541	4.7426	0.3413
BLUP	PZE-107134294	7	G/A	167670131	0.3433	8.297	1.5596										0.2024	4.3838	0.8707		0.2172	4.128	1.6307		0.1825	3.4708	0.7082
BLUP	PZE-107135626	7	A/G	168155227	-0.0716	3.1845	0.0665
BLUP	PZE-108014370	8	G/A	14155221													-0.0996	3.7924	0.3014
BLUP	PZE-108044809	8	T/C	72799106	-0.2756	3.7037	0.3445
BLUP	PZE-108057211	8	A/G	101127264	-0.0844	3.2053	0.048
BLUP	PZE-108068597	8	G/A	119020282	-0.347	7.6642	1.6195
BLUP	PZE-108068724	8	A/G	119362328	-0.0936	5.1594	0.0693
BLUP	PZE-108073230	8	A/C	126390184					0.1729	4.5751	0.8593														0.1339	3.573	0.5429
BLUP	PZE-108085770	8	G/A	141438444													0.226	5.0807	1.1955
BLUP	PUT-163a-148967445-624	8	A/C	144442902													-0.2185	5.3751	1.49
BLUP	PZE-108090567	8	T/C	146322866																	-0.236	4.8351	2.1345
BLUP	PZE-108100441	8	C/T	155159183	0.0536	3.1087	0.028
BLUP	PZA03698.1	8	C/A	155571435																					-0.2075	7.2009	1.3561
BLUP	SYN26538	8	G/A	169361414													0.2163	3.8238	1.1446
BLUP	PZE-109013690	9	A/G	13802854																					-0.214	4.8064	1.2541
BLUP	PZE-109022389	9	G/A	22734454	0.2536	4.6337	0.8186
BLUP	PZE-109047930	9	T/C	79941271	-0.2882	9.6822	1.1946		-0.2688	4.352	1.5846		-0.522	3.0014	1.5725						-0.2676	3.6988	1.5047		-0.204	3.8652	0.9611
BLUP	PZE-109053405	9	C/T	89392940													0.2051	4.2347	1.1807
BLUP	PZE-109058896	9	C/T	97519437																					0.3147	4.6866	1.7787
BLUP	PZE-109059124	9	C/A	97781598	-0.4073	11.1362	0.8418
BLUP	PZE-109093737	9	C/A	135641611	-0.2835	4.3364	0.5004
BLUP	SYN15956	9	T/C	149267907	-0.1374	3.4972	0.232
BLUP	PZE-110014876	10	A/C	14553795	-0.1511	7.2638	0.1651
BLUP	PZE-110017215	10	C/T	19189815					-0.1691	3.9106	0.8311		-0.424	3.7392	1.2719
BLUP	PZE-110020178	10	C/T	25566093	0.2596	9.8619	0.3349
BLUP	PZE-110036859	10	C/A	70087789													0.1739	3.8408	0.8676						0.2875	9.0295	2.3714
BLUP	PZE-110046880	10	A/C	87853177	-0.3072	11.6373	0.8261
BLUP	PZA00400.3	10	T/C	98866690													0.1848	4.3089	0.7302
BLUP	SYN18547	10	T/G	113563445																	0.2275	4.3071	1.009		0.2331	4.0876	1.4424
BLUP	SYN25943	10	C/A	117797195					0.2681	6.9251	2.0861
BLUP	SYN23732	10	T/C	121481912																	-0.2027	5.1844	1.7435		-0.1833	6.2801	1.0093
BLUP	PZA03196.1	10	C/T	124005403													-0.1688	5.9451	0.8977
BLUP	PZE-110069014	10	G/T	125570870													-0.2601	10.1749	2.1295
BLUP	PZE-110078150	10	A/G	132924281	-0.2839	5.6458	1.2699
BLUP	PZE-110080302	10	C/T	134132718	-0.3278	7.8357	1.5523
BLUP	PZE-110106563	10	G/A	146944098	0.2527	6.4182	1.196														0.2012	4.6651	1.5985		0.2382	9.3694	1.7069
BLUP	PZE-110110964	10	G/A	148784915					-0.177	3.7188	0.8641
BLUP	PZE-110111039	10	C/T	148840271																					-0.2018	5.0165	1.243
Genomic location of the loci in B73 RefGen v2
