# Supplementary material for: Genome-wide association studies and whole-genome prediction reveal the genetic architecture of KRN in maize
Source: BMC Plant Biol. 2020 Oct 27;20:490. doi: 10.1186/s12870-020-02676-x (PMC7590725; doi:10.1186/s12870-020-02676-x)
Supplement: Supplementary file 8 — Additional file 8: Table S5. The common QTNs codetected by different methods. [file 12870_2020_2676_MOESM8_ESM.xlsx]

## Sheet: Table S5
Table S5 The common QTNs codetected by different methods
	No.	Method	Env	Marker	Chr	Pos	-200 kb	+200 kb
Common-2	1	MLM	XX	PZE-101027616	1	16469415	16269415	16669415
		pLARmEB	XX	PZE-101028351	1	16826451	16626451	17026451
	2	FASTmrEMMA	XX	PZE-101036991	1	24296357	24096357	24496357
		ISIS EM-BLASSO	XX	PZE-101036991	1	24296357	24096357	24496357
	3	MLM	XX	SYN36074	1	44961737	44761737	45161737
		mrMLM	XX	SYN36078	1	44962551	44762551	45162551
	4	FASTmrEMMA	XX	SYN24646	1	54447812	54247812	54647812
		ISIS EM-BLASSO	XX	SYN24640	1	54448987	54248987	54648987
	5	FASTmrMLM	XX	PZE-101117483	1	141265978	141065978	141465978
		ISIS EM-BLASSO	XX	PZE-101117483	1	141265978	141065978	141465978
	6	FASTmrEMMA	XX	PZE-101126807	1	160857203	160657203	161057203
		MLM	XX	PZE-101126936	1	160935568	160735568	161135568
	7	mrMLM	XX	SYN30978	1	203715870	203515870	203915870
		MLM	XX	PZE-101161688	1	204081525	203881525	204281525
	8	pKWmEB	XX	PZE-101196147	1	243255282	243055282	243455282
		mrMLM	XX	PZE-101196337	1	243608346	243408346	243808346
	9	mrMLM	XX	SYN31932	2	209225381	209025381	209425381
		MLM	XX	SYN10662	2	209496224	209296224	209696224
	10	pLARmEB	XX	SYN28305	2	222474438	222274438	222674438
		ISIS EM-BLASSO	XX	SYN28305	2	222474438	222274438	222674438
	11	mrMLM	XX	PZE-103033517	3	25843911	25643911	26043911
		pKWmEB	XX	PZE-103033517	3	25843911	25643911	26043911
	12	pLARmEB	XX	SYN12132	3	119334587	119134587	119534587
		ISIS EM-BLASSO	XX	SYN12132	3	119334587	119134587	119534587
	13	FASTmrMLM	XX	PZE-103081408	3	131412397	131212397	131612397
		pLARmEB	XX	PZE-103081408	3	131412397	131212397	131612397
	14	FASTmrMLM	XX	PZE-104016440	4	16196787	15996787	16396787
		pLARmEB	XX	PZE-104016598	4	16339600	16139600	16539600
	15	pLARmEB	XX	SYN2154	4	170717389	170517389	170917389
		pKWmEB	XX	SYN2154	4	170717389	170517389	170917389
	16	FASTmrMLM	XX	SYN29804	4	235776135	235576135	235976135
		ISIS EM-BLASSO	XX	SYN29804	4	235776135	235576135	235976135
	17	FASTmrMLM	XX	SYN11020	5	173586491	173386491	173786491
		ISIS EM-BLASSO	XX	SYN11020	5	173586491	173386491	173786491
	18	FASTmrMLM	XX	PZE-105165903	5	208903868	208703868	209103868
		mrMLM	XX	PZE-105165908	5	208905858	208705858	209105858
	19	MLM	XX	PZE-107015480	7	12407790	12207790	12607790
		FASTmrMLM	XX	PZE-107015643	7	12780903	12580903	12980903
	20	ISIS EM-BLASSO	XX	SYN26797	7	18305322	18105322	18505322
		mrMLM	XX	SYN24977	7	18399434	18199434	18599434
	21	pLARmEB	XX	PUT-163a-28873821-1636	7	110974814	110774814	111174814
		pKWmEB	XX	PUT-163a-28873821-1636	7	110974814	110774814	111174814
	22	FASTmrMLM	XX	PZE-108045967	8	74727724	74527724	74927724
		pKWmEB	XX	PZE-108045967	8	74727724	74527724	74927724
	23	MLM	XX	PUT-163a-148967445-624	8	144442902	144242902	144642902
		pLARmEB	XX	PUT-163a-148967445-624	8	144442902	144242902	144642902
	24	mrMLM	XX	SYN6551	9	23164413	22964413	23364413
		MLM	XX	PZE-109023327	9	23409427	23209427	23609427
	25	FASTmrMLM	XX	SYN12080	9	135380232	135180232	135580232
		ISIS EM-BLASSO	XX	SYN12080	9	135380232	135180232	135580232
	26	mrMLM	XX	SYN15964	9	149285105	149085105	149485105
		FASTmrMLM	XX	SYN13929	9	149523543	149323543	149723543
	27	mrMLM	XX	PZE-110032522	10	60752406	60552406	60952406
		pLARmEB	XX	PZE-110032522	10	60752406	60552406	60952406
	28	MLM	XX	SYN12586	1	43933334	43733334	44133334
		MLM	XX	SYN12588	1	43936932	43736932	44136932
		mrMLM	XX	SYN12588	1	43936932	43736932	44136932
	29	MLM	XX	SYN30485	3	224232258	224032258	224432258
		MLM	XX	ZM013362-0298	3	224324580	224124580	224524580
		mrMLM	XX	SYN38592	3	228826652	228626652	229026652
		MLM	XX	PZE-103186378	3	228981696	228781696	229181696
	30	mrMLM	XX	PZE-104015863	4	15494824	15294824	15694824
		mrMLM	XX	PZE-104016126	4	15784865	15584865	15984865
		mrMLM	XX	PZE-104016299	4	16059285	15859285	16259285
		MLM	XX	PZE-104016322	4	16092078	15892078	16292078
Common-3	1	FASTmrMLM	XX	PZE-101026621	1	15989733	15789733	16189733
		pLARmEB	XX	PZE-101026621	1	15989733	15789733	16189733
		ISIS EM-BLASSO	XX	PZE-101026621	1	15989733	15789733	16189733
	2	mrMLM	XX	PZE-101124504	1	156527537	156327537	156727537
		MLM	XX	PZE-101124566	1	156580056	156380056	156780056
		FASTmrMLM	XX	PZE-101124566	1	156580056	156380056	156780056
	3	mrMLM	XX	SYN20893	2	18049708	17849708	18249708
		pKWmEB	XX	SYN20893	2	18049708	17849708	18249708
		mrMLM	XX	PZA03442.1	2	18125201	17925201	18325201
	4	FASTmrMLM	XX	SYNGENTA3331	2	199411715	199211715	199611715
		pLARmEB	XX	SYNGENTA3331	2	199411715	199211715	199611715
		ISIS EM-BLASSO	XX	SYNGENTA3331	2	199411715	199211715	199611715
	5	MLM	XX	PZE-103036000	3	28849320	28649320	29049320
		mrMLM	XX	PZE-103036152	3	29248214	29048214	29448214
		FASTmrMLM	XX	PZE-103036473	3	29670555	29470555	29870555
	6	FASTmrMLM	XX	PZE-103087649	3	141667891	141467891	141867891
		FASTmrEMMA	XX	PZE-103087649	3	141667891	141467891	141867891
		ISIS EM-BLASSO	XX	PZE-103087649	3	141667891	141467891	141867891
	7	mrMLM	XX	PZE-103089180	3	143592139	143392139	143792139
		pLARmEB	XX	PZE-103089194	3	143605915	143405915	143805915
		pKWmEB	XX	PZE-103089194	3	143605915	143405915	143805915
	8	FASTmrMLM	XX	PZE-104090244	4	165086991	164886991	165286991
		pLARmEB	XX	PZE-104090244	4	165086991	164886991	165286991
		pKWmEB	XX	PZE-104090244	4	165086991	164886991	165286991
	9	mrMLM	XX	PZE-104108639	4	184398849	184198849	184598849
		FASTmrMLM	XX	SYN3148	4	184791721	184591721	184991721
		mrMLM	XX	SYN3156	4	184936286	184736286	185136286
	10	MLM	XX	SYN28054	5	213946829	213746829	214146829
		FASTmrMLM	XX	SYN28054	5	213946829	213746829	214146829
		ISIS EM-BLASSO	XX	SYN28054	5	213946829	213746829	214146829
	11	FASTmrMLM	XX	PZE-106040109	6	87651744	87451744	87851744
		pLARmEB	XX	PZE-106040109	6	87651744	87451744	87851744
		ISIS EM-BLASSO	XX	PZE-106040109	6	87651744	87451744	87851744
	12	mrMLM	XX	PZE-109039951	9	58533184	58333184	58733184
		FASTmrMLM	XX	PZE-109039951	9	58533184	58333184	58733184
		pKWmEB	XX	PZE-109039951	9	58533184	58333184	58733184
	13	FASTmrMLM	XX	PZE-109053325	9	89123529	88923529	89323529
		pLARmEB	XX	PZE-109053325	9	89123529	88923529	89323529
		ISIS EM-BLASSO	XX	PZE-109053325	9	89123529	88923529	89323529
Common-4	1	MLM	XX	PUT-163a-110942968-126	1	44356482	44156482	44556482
		FASTmrEMMA	XX	PUT-163a-110942968-126	1	44356482	44156482	44556482
		pKWmEB	XX	PUT-163a-110942968-126	1	44356482	44156482	44556482
		ISIS EM-BLASSO	XX	PUT-163a-110942968-126	1	44356482	44156482	44556482
	2	mrMLM	XX	PZE-101129052	1	164413569	164213569	164613569
		pLARmEB	XX	PZE-101129052	1	164413569	164213569	164613569
		pKWmEB	XX	PZE-101129052	1	164413569	164213569	164613569
		ISIS EM-BLASSO	XX	PZE-101129052	1	164413569	164213569	164613569
	3	MLM	XX	PZE-101144585	1	187526525	187326525	187726525
		FASTmrMLM	XX	PZE-101144585	1	187526525	187326525	187726525
		FASTmrEMMA	XX	PZE-101144585	1	187526525	187326525	187726525
		ISIS EM-BLASSO	XX	PZE-101144585	1	187526525	187326525	187726525
	4	MLM	XX	PZE-102127973	2	177778769	177578769	177978769
		FASTmrMLM	XX	PZE-102127973	2	177778769	177578769	177978769
		pKWmEB	XX	PZE-102127973	2	177778769	177578769	177978769
		ISIS EM-BLASSO	XX	PZE-102127973	2	177778769	177578769	177978769
	5	MLM	XX	PZE-102130234	2	180241942	180041942	180441942
		FASTmrMLM	XX	PZE-102130234	2	180241942	180041942	180441942
		FASTmrEMMA	XX	PZE-102130234	2	180241942	180041942	180441942
		ISIS EM-BLASSO	XX	PZE-102130234	2	180241942	180041942	180441942
	6	FASTmrMLM	XX	PZE-104126928	4	211010709	210810709	211210709
		FASTmrEMMA	XX	PZE-104126928	4	211010709	210810709	211210709
		pLARmEB	XX	PZE-104126928	4	211010709	210810709	211210709
		ISIS EM-BLASSO	XX	PZE-104126928	4	211010709	210810709	211210709
	7	FASTmrEMMA	XX	SYN8764	8	70572062	70372062	70772062
		pLARmEB	XX	SYN8764	8	70572062	70372062	70772062
		pKWmEB	XX	SYN8764	8	70572062	70372062	70772062
		ISIS EM-BLASSO	XX	SYN8764	8	70572062	70372062	70772062
Common-5	1	MLM	XX	PZE-103111260	3	170037125	169837125	170237125
		mrMLM	XX	PZE-103111260	3	170037125	169837125	170237125
		pLARmEB	XX	PZE-103111260	3	170037125	169837125	170237125
		pKWmEB	XX	PZE-103111260	3	170037125	169837125	170237125
		MLM	XX	PZE-103111262	3	170037397	169837397	170237397
	2	mrMLM	XX	PZE-104068729	4	135835242	135635242	136035242
		MLM	XX	PZE-104068814	4	136076031	135876031	136276031
		FASTmrMLM	XX	PZE-104068814	4	136076031	135876031	136276031
		FASTmrEMMA	XX	PZE-104068814	4	136076031	135876031	136276031
		ISIS EM-BLASSO	XX	PZE-104068814	4	136076031	135876031	136276031
	3	MLM	XX	PZE-105146456	5	198796573	198596573	198996573
		FASTmrMLM	XX	PZE-105146456	5	198796573	198596573	198996573
		FASTmrEMMA	XX	PZE-105146456	5	198796573	198596573	198996573
		pLARmEB	XX	PZE-105146456	5	198796573	198596573	198996573
		ISIS EM-BLASSO	XX	PZE-105146456	5	198796573	198596573	198996573
	4	FASTmrEMMA	XX	SYN22597	6	165904872	165704872	166104872
		ISIS EM-BLASSO	XX	SYN22597	6	165904872	165704872	166104872
		mrMLM	XX	SYN22598	6	165907042	165707042	166107042
		FASTmrMLM	XX	SYN22598	6	165907042	165707042	166107042
		pKWmEB	XX	SYN22598	6	165907042	165707042	166107042
	5	MLM	XX	PZE-109000357	9	978609	778609	1178609
		mrMLM	XX	PZE-109000357	9	978609	778609	1178609
		FASTmrMLM	XX	PZE-109000357	9	978609	778609	1178609
		FASTmrEMMA	XX	PZE-109000357	9	978609	778609	1178609
		ISIS EM-BLASSO	XX	PZE-109000357	9	978609	778609	1178609
Common-6	1	mrMLM	XX	SYN230	1	278427414	278227414	278627414
		FASTmrMLM	XX	PZE-101230031	1	278564449	278364449	278764449
		FASTmrEMMA	XX	PZE-101230031	1	278564449	278364449	278764449
		pLARmEB	XX	PZE-101230031	1	278564449	278364449	278764449
		pKWmEB	XX	PZE-101230031	1	278564449	278364449	278764449
		ISIS EM-BLASSO	XX	PZE-101230031	1	278564449	278364449	278764449
Common-2	1	pKWmEB	BJ	PZE-101036862	1	24203826	24003826	24403826
		ISIS EM-BLASSO	BJ	PZE-101036862	1	24203826	24003826	24403826
	2	MLM	BJ	PZE-101053708	1	37841511	37641511	38041511
		pKWmEB	BJ	PZE-101053708	1	37841511	37641511	38041511
	3	pLARmEB	BJ	PZE-101127872	1	162279925	162079925	162479925
		ISIS EM-BLASSO	BJ	PZE-101127872	1	162279925	162079925	162479925
	4	FASTmrMLM	BJ	SYN39175	1	264555311	264355311	264755311
		pLARmEB	BJ	SYN39175	1	264555311	264355311	264755311
	5	mrMLM	BJ	PUT-163a-148972919-653	2	6641377	6441377	6841377
		FASTmrEMMA	BJ	PUT-163a-148972919-653	2	6641377	6441377	6841377
	6	pKWmEB	BJ	PZE-102065949	2	43761978	43561978	43961978
		ISIS EM-BLASSO	BJ	PZE-102065949	2	43761978	43561978	43961978
	7	MLM	BJ	PZE-102130234	2	180241942	180041942	180441942
		pLARmEB	BJ	PZE-102130234	2	180241942	180041942	180441942
	8	FASTmrMLM	BJ	SYN7390	2	223424958	223224958	223624958
		ISIS EM-BLASSO	BJ	SYN7390	2	223424958	223224958	223624958
	9	mrMLM	BJ	PUT-163a-18172180-1378	3	6733349	6533349	6933349
		FASTmrMLM	BJ	PUT-163a-18172180-1378	3	6733349	6533349	6933349
	10	FASTmrMLM	BJ	PZE-103025270	3	17651457	17451457	17851457
		ISIS EM-BLASSO	BJ	PZE-103025270	3	17651457	17451457	17851457
	11	FASTmrMLM	BJ	PZE-103035720	3	28645059	28445059	28845059
		ISIS EM-BLASSO	BJ	PZE-103035720	3	28645059	28445059	28845059
	12	mrMLM	BJ	ZM003119-1985	3	164441508	164241508	164641508
		pKWmEB	BJ	PZE-103104752	3	164520646	164320646	164720646
	13	FASTmrMLM	BJ	SYN30262	3	189037692	188837692	189237692
		ISIS EM-BLASSO	BJ	SYN30262	3	189037692	188837692	189237692
	14	pLARmEB	BJ	PZE-104056726	4	103661880	103461880	103861880
		ISIS EM-BLASSO	BJ	PZE-104056726	4	103661880	103461880	103861880
	15	ISIS EM-BLASSO	BJ	SYN2308	4	180143749	179943749	180343749
		FASTmrMLM	BJ	PZE-104104913	4	180318969	180118969	180518969
	16	mrMLM	BJ	SYN11062	4	238546709	238346709	238746709
		ISIS EM-BLASSO	BJ	SYN11062	4	238546709	238346709	238746709
	17	FASTmrMLM	BJ	PZE-105042248	5	28262645	28062645	28462645
		pLARmEB	BJ	PZE-105042248	5	28262645	28062645	28462645
	18	FASTmrEMMA	BJ	PZE-105111962	5	168268797	168068797	168468797
		pKWmEB	BJ	PZE-105111962	5	168268797	168068797	168468797
	19	FASTmrMLM	BJ	PZE-107017810	7	15216670	15016670	15416670
		ISIS EM-BLASSO	BJ	PZE-107017996	7	15345050	15145050	15545050
	20	FASTmrMLM	BJ	PZE-108089628	8	145228675	145028675	145428675
		pLARmEB	BJ	PZE-108089628	8	145228675	145028675	145428675
	21	MLM	BJ	PZE-109022419	9	22737893	22537893	22937893
		pKWmEB	BJ	PZE-109022419	9	22737893	22537893	22937893
	22	FASTmrMLM	BJ	PZE-110046880	10	87853177	87653177	88053177
		FASTmrEMMA	BJ	PZE-110046880	10	87853177	87653177	88053177
	23	FASTmrEMMA	BJ	PZE-110087648	10	137723734	137523734	137923734
		ISIS EM-BLASSO	BJ	PZE-110087648	10	137723734	137523734	137923734
	24	MLM	BJ	SYN17906	10	138758070	138558070	138958070
		pKWmEB	BJ	SYN17906	10	138758070	138558070	138958070
Common-3	1	mrMLM	BJ	PZE-101073494	1	56225526	56025526	56425526
		pLARmEB	BJ	PZE-101073494	1	56225526	56025526	56425526
		ISIS EM-BLASSO	BJ	PZE-101073494	1	56225526	56025526	56425526
	2	MLM	BJ	PUT-163a-110967306-138	3	191981941	191781941	192181941
		mrMLM	BJ	PUT-163a-110967306-138	3	191981941	191781941	192181941
		pKWmEB	BJ	PUT-163a-110967306-138	3	191981941	191781941	192181941
	3	MLM	BJ	PZE-103167510	3	214729655	214529655	214929655
		FASTmrMLM	BJ	PZE-103167510	3	214729655	214529655	214929655
		pLARmEB	BJ	PZE-103167510	3	214729655	214529655	214929655
	4	FASTmrMLM	BJ	PZE-107015358	7	12342744	12142744	12542744
		MLM	BJ	PZE-107015480	7	12407790	12207790	12607790
		FASTmrEMMA	BJ	PZE-107015643	7	12780903	12580903	12980903
	5	MLM	BJ	PZE-107135438	7	168142388	167942388	168342388
		FASTmrMLM	BJ	PZE-107135438	7	168142388	167942388	168342388
		ISIS EM-BLASSO	BJ	PZE-107135438	7	168142388	167942388	168342388
Common-4	1	mrMLM	BJ	PZE-101124566	1	156580056	156380056	156780056
		FASTmrMLM	BJ	PZE-101124566	1	156580056	156380056	156780056
		pLARmEB	BJ	PZE-101124566	1	156580056	156380056	156780056
		ISIS EM-BLASSO	BJ	PZE-101124566	1	156580056	156380056	156780056
	2	MLM	BJ	PZE-104013794	4	12027041	11827041	12227041
		pLARmEB	BJ	PZE-104013794	4	12027041	11827041	12227041
		pKWmEB	BJ	PZE-104013794	4	12027041	11827041	12227041
		ISIS EM-BLASSO	BJ	PZE-104013794	4	12027041	11827041	12227041
	3	MLM	BJ	PZE-107095341	7	145294687	145094687	145494687
		pKWmEB	BJ	PZE-107095341	7	145294687	145094687	145494687
		MLM	BJ	PZE-107095342	7	145294819	145094819	145494819
		ISIS EM-BLASSO	BJ	SYN11218	7	145339710	145139710	145539710
	4	MLM	BJ	PZE-110110964	10	148784915	148584915	148984915
		pLARmEB	BJ	PZE-110110964	10	148784915	148584915	148984915
		ISIS EM-BLASSO	BJ	PZE-110110964	10	148784915	148584915	148984915
		FASTmrMLM	BJ	PZE-110111039	10	148840271	148640271	149040271
	5	FASTmrEMMA	BJ	SYN11017	5	173587333	173387333	173787333
		pKWmEB	BJ	SYN11017	5	173587333	173387333	173787333
		ISIS EM-BLASSO	BJ	SYN11017	5	173587333	173387333	173787333
		MLM	BJ	ZM013637-0448	5	173857148	173657148	174057148
		pKWmEB	BJ	ZM013637-0448	5	173857148	173657148	174057148
Common-5	1	mrMLM	BJ	PZE-106000108	6	360000	160000	560000
		MLM	BJ	PZE-106000242	6	632237	432237	832237
		pLARmEB	BJ	SYN13312	6	163967266	163767266	164167266
		pKWmEB	BJ	SYN13312	6	163967266	163767266	164167266
		ISIS EM-BLASSO	BJ	SYN13312	6	163967266	163767266	164167266
	2	FASTmrEMMA	BJ	PUT-163a-16917550-985	9	26582375	26382375	26782375
		MLM	BJ	PUT-163a-16917550-981	9	26582398	26382398	26782398
		FASTmrMLM	BJ	PUT-163a-16917550-981	9	26582398	26382398	26782398
		pLARmEB	BJ	PUT-163a-16917550-981	9	26582398	26382398	26782398
		ISIS EM-BLASSO	BJ	PUT-163a-16917550-981	9	26582398	26382398	26782398
Common-6	1	MLM	BJ	PZE-109047930	9	79941271	79741271	80141271
		mrMLM	BJ	PZE-109047930	9	79941271	79741271	80141271
		FASTmrMLM	BJ	PZE-109047930	9	79941271	79741271	80141271
		pLARmEB	BJ	PZE-109047930	9	79941271	79741271	80141271
		pKWmEB	BJ	PZE-109047930	9	79941271	79741271	80141271
		ISIS EM-BLASSO	BJ	PZE-109047930	9	79941271	79741271	80141271
	2	mrMLM	BJ	SYN4471	10	4201524	4001524	4401524
		FASTmrMLM	BJ	SYN4471	10	4201524	4001524	4401524
		FASTmrEMMA	BJ	SYN4471	10	4201524	4001524	4401524
		pLARmEB	BJ	SYN4471	10	4201524	4001524	4401524
		pKWmEB	BJ	SYN4471	10	4201524	4001524	4401524
		ISIS EM-BLASSO	BJ	SYN4471	10	4201524	4001524	4401524
	3	MLM	BJ	PZE-110106563	10	146944098	146744098	147144098
		mrMLM	BJ	PZE-110106563	10	146944098	146744098	147144098
		FASTmrMLM	BJ	PZE-110106563	10	146944098	146744098	147144098
		FASTmrEMMA	BJ	PZE-110106563	10	146944098	146744098	147144098
		pLARmEB	BJ	PZE-110106563	10	146944098	146744098	147144098
		ISIS EM-BLASSO	BJ	PZE-110106563	10	146944098	146744098	147144098
Common-2	1	MLM	GZL	PZE-101027616	1	16469415	16269415	16669415
		pKWmEB	GZL	PZE-101027616	1	16469415	16269415	16669415
	2	pKWmEB	GZL	PZE-101041070	1	27647579	27447579	27847579
		ISIS EM-BLASSO	GZL	PZE-101041070	1	27647579	27447579	27847579
	3	FASTmrMLM	GZL	PZE-101056000	1	39855704	39655704	40055704
		ISIS EM-BLASSO	GZL	PZE-101056000	1	39855704	39655704	40055704
	4	ISIS EM-BLASSO	GZL	SYN37775	1	47266552	47066552	47466552
		FASTmrMLM	GZL	PZE-101064619	1	47601228	47401228	47801228
	5	FASTmrMLM	GZL	PZE-101071373	1	53850272	53650272	54050272
		pLARmEB	GZL	PZE-101071373	1	53850272	53650272	54050272
	6	FASTmrMLM	GZL	SYN20516	1	205691414	205491414	205891414
		pLARmEB	GZL	SYN20516	1	205691414	205491414	205891414
	7	FASTmrMLM	GZL	SYN39174	1	264555055	264355055	264755055
		pLARmEB	GZL	SYN39174	1	264555055	264355055	264755055
	8	pKWmEB	GZL	SYN39175	1	264555311	264355311	264755311
		ISIS EM-BLASSO	GZL	SYN39175	1	264555311	264355311	264755311
	9	FASTmrEMMA	GZL	PZE-101230031	1	278564449	278364449	278764449
		pKWmEB	GZL	PZE-101230031	1	278564449	278364449	278764449
	10	MLM	GZL	PZE-102081914	2	67327109	67127109	67527109
		pKWmEB	GZL	PZE-102081914	2	67327109	67127109	67527109
	11	pLARmEB	GZL	SYN28305	2	222474438	222274438	222674438
		ISIS EM-BLASSO	GZL	SYN28305	2	222474438	222274438	222674438
	12	pKWmEB	GZL	PZE-103015347	3	8074438	7874438	8274438
		ISIS EM-BLASSO	GZL	PZE-103015347	3	8074438	7874438	8274438
	13	FASTmrMLM	GZL	PZE-103016418	3	9118536	8918536	9318536
		pLARmEB	GZL	PZE-103016418	3	9118536	8918536	9318536
	14	ISIS EM-BLASSO	GZL	PZE-103025270	3	17651457	17451457	17851457
		FASTmrMLM	GZL	ZM013773-0223	3	17753671	17553671	17953671
	15	mrMLM	GZL	PZE-103033919	3	26093232	25893232	26293232
		pLARmEB	GZL	PZE-103033919	3	26093232	25893232	26293232
	16	mrMLM	GZL	PZE-103081129	3	131056986	130856986	131256986
		pLARmEB	GZL	PZE-103081129	3	131056986	130856986	131256986
	17	mrMLM	GZL	PZE-103110997	3	169704011	169504011	169904011
		FASTmrMLM	GZL	PZE-103111300	3	170044544	169844544	170244544
	18	FASTmrMLM	GZL	PZE-103173892	3	219084299	218884299	219284299
		ISIS EM-BLASSO	GZL	PZE-103173892	3	219084299	218884299	219284299
	19	mrMLM	GZL	PZE-104016299	4	16059285	15859285	16259285
		FASTmrEMMA	GZL	PZE-104016322	4	16092078	15892078	16292078
	20	FASTmrMLM	GZL	PZE-104084021	4	157004666	156804666	157204666
		ISIS EM-BLASSO	GZL	PZE-104084021	4	157004666	156804666	157204666
	21	ISIS EM-BLASSO	GZL	PZE-104109712	4	184934937	184734937	185134937
		pLARmEB	GZL	SYN3156	4	184936286	184736286	185136286
	22	FASTmrMLM	GZL	PZE-105030100	5	15612329	15412329	15812329
		pLARmEB	GZL	PZE-105030100	5	15612329	15412329	15812329
	23	mrMLM	GZL	PZE-105042248	5	28262645	28062645	28462645
		ISIS EM-BLASSO	GZL	PZE-105042248	5	28262645	28062645	28462645
	24	FASTmrMLM	GZL	PZE-105047074	5	35594022	35394022	35794022
		pLARmEB	GZL	PZE-105047074	5	35594022	35394022	35794022
	25	FASTmrMLM	GZL	SYN13749	5	142934818	142734818	143134818
		ISIS EM-BLASSO	GZL	SYN13749	5	142934818	142734818	143134818
	26	mrMLM	GZL	SYN31361	5	177458131	177258131	177658131
		FASTmrMLM	GZL	SYN31361	5	177458131	177258131	177658131
	27	pLARmEB	GZL	PZE-105128217	5	184744673	184544673	184944673
		ISIS EM-BLASSO	GZL	PZE-105128217	5	184744673	184544673	184944673
	28	mrMLM	GZL	PUT-163a-18167798-1300	6	25334854	25134854	25534854
		pKWmEB	GZL	PUT-163a-18167798-1300	6	25334854	25134854	25534854
	29	FASTmrMLM	GZL	PZE-106070677	6	125234008	125034008	125434008
		pLARmEB	GZL	PZE-106070677	6	125234008	125034008	125434008
	30	pKWmEB	GZL	PZE-108090463	8	146154732	145954732	146354732
		FASTmrMLM	GZL	PZA03652.2	8	146342956	146142956	146542956
	31	FASTmrMLM	GZL	SYN10617	9	22604585	22404585	22804585
		pLARmEB	GZL	SYN10617	9	22604585	22404585	22804585
	32	mrMLM	GZL	PZE-109036737	9	49399558	49199558	49599558
		FASTmrEMMA	GZL	PZE-109036737	9	49399558	49199558	49599558
	33	pLARmEB	GZL	PZE-109053405	9	89392940	89192940	89592940
		ISIS EM-BLASSO	GZL	PZE-109053405	9	89392940	89192940	89592940
	34	mrMLM	GZL	PZE-109093737	9	135641611	135441611	135841611
		pKWmEB	GZL	PZE-109093737	9	135641611	135441611	135841611
Common-3	1	mrMLM	GZL	SYN250	1	26930591	26730591	27130591
		FASTmrMLM	GZL	SYN250	1	26930591	26730591	27130591
		ISIS EM-BLASSO	GZL	SYN250	1	26930591	26730591	27130591
	2	FASTmrEMMA	GZL	PZE-101161325	1	203502329	203302329	203702329
		pKWmEB	GZL	PZE-101161325	1	203502329	203302329	203702329
		ISIS EM-BLASSO	GZL	PZE-101161325	1	203502329	203302329	203702329
	3	FASTmrMLM	GZL	ZM012880-0215	2	209771448	209571448	209971448
		pLARmEB	GZL	ZM012880-0215	2	209771448	209571448	209971448
		ISIS EM-BLASSO	GZL	ZM012880-0215	2	209771448	209571448	209971448
	4	FASTmrMLM	GZL	PZE-104000308	4	609379	409379	809379
		pLARmEB	GZL	PZE-104000308	4	609379	409379	809379
		mrMLM	GZL	PZE-104000566	4	794057	594057	994057
	5	mrMLM	GZL	PZE-105114980	5	171187130	170987130	171387130
		FASTmrMLM	GZL	PZE-105114980	5	171187130	170987130	171387130
		pLARmEB	GZL	PZE-105114980	5	171187130	170987130	171387130
	6	FASTmrMLM	GZL	PZE-106043261	6	92081860	91881860	92281860
		pLARmEB	GZL	PZE-106043261	6	92081860	91881860	92281860
		ISIS EM-BLASSO	GZL	PZE-106043261	6	92081860	91881860	92281860
	7	FASTmrMLM	GZL	PZE-106048055	6	97314607	97114607	97514607
		pLARmEB	GZL	PZE-106048055	6	97314607	97114607	97514607
		ISIS EM-BLASSO	GZL	PZE-106048055	6	97314607	97114607	97514607
	8	FASTmrEMMA	GZL	SYN5238	6	150691993	150491993	150891993
		ISIS EM-BLASSO	GZL	SYN5238	6	150691993	150491993	150891993
		FASTmrMLM	GZL	SYN4804	6	150833250	150633250	151033250
	9	MLM	GZL	SYN26797	7	18305322	18105322	18505322
		FASTmrMLM	GZL	SYN26797	7	18305322	18105322	18505322
		ISIS EM-BLASSO	GZL	SYN24977	7	18399434	18199434	18599434
	10	MLM	GZL	PZE-108088403	8	144401020	144201020	144601020
		FASTmrEMMA	GZL	PZE-108088403	8	144401020	144201020	144601020
		MLM	GZL	PUT-163a-148967445-624	8	144442902	144242902	144642902
	11	FASTmrMLM	GZL	SYN19749	9	8796333	8596333	8996333
		pLARmEB	GZL	SYN19749	9	8796333	8596333	8996333
		ISIS EM-BLASSO	GZL	SYN19749	9	8796333	8596333	8996333
	12	mrMLM	GZL	PZE-109065969	9	106019902	105819902	106219902
		FASTmrMLM	GZL	PZE-109065969	9	106019902	105819902	106219902
		pLARmEB	GZL	PZE-109065969	9	106019902	105819902	106219902
Common-4	1	FASTmrMLM	GZL	PZE-101098762	1	90227037	90027037	90427037
		FASTmrEMMA	GZL	PZE-101098762	1	90227037	90027037	90427037
		pLARmEB	GZL	PZE-101098762	1	90227037	90027037	90427037
		ISIS EM-BLASSO	GZL	PZE-101098762	1	90227037	90027037	90427037
	2	MLM	GZL	PZE-102176259	2	219023013	218823013	219223013
		FASTmrMLM	GZL	PZE-102176259	2	219023013	218823013	219223013
		FASTmrEMMA	GZL	PZE-102176259	2	219023013	218823013	219223013
		ISIS EM-BLASSO	GZL	PZE-102176259	2	219023013	218823013	219223013
Common-5	1	MLM	GZL	PZE-101124566	1	156580056	156380056	156780056
		FASTmrMLM	GZL	PZE-101124566	1	156580056	156380056	156780056
		FASTmrEMMA	GZL	PZE-101124566	1	156580056	156380056	156780056
		pLARmEB	GZL	PZE-101124566	1	156580056	156380056	156780056
		ISIS EM-BLASSO	GZL	PZE-101124566	1	156580056	156380056	156780056
	2	MLM	GZL	PZE-101196337	1	243608346	243408346	243808346
		mrMLM	GZL	PZE-101196337	1	243608346	243408346	243808346
		FASTmrMLM	GZL	PZE-101196337	1	243608346	243408346	243808346
		pLARmEB	GZL	PZE-101196337	1	243608346	243408346	243808346
		ISIS EM-BLASSO	GZL	PZE-101196337	1	243608346	243408346	243808346
	3	MLM	GZL	PZE-109047930	9	79941271	79741271	80141271
		FASTmrMLM	GZL	PZE-109047930	9	79941271	79741271	80141271
		FASTmrEMMA	GZL	PZE-109047930	9	79941271	79741271	80141271
		pLARmEB	GZL	PZE-109047930	9	79941271	79741271	80141271
		ISIS EM-BLASSO	GZL	PZE-109047930	9	79941271	79741271	80141271
	4	pLARmEB	GZL	PZE-107057870	7	105704020	105504020	105904020
		ISIS EM-BLASSO	GZL	PZE-107057870	7	105704020	105504020	105904020
		MLM	GZL	SYN22616	7	139021341	138821341	139221341
		FASTmrEMMA	GZL	SYN22616	7	139021341	138821341	139221341
		ISIS EM-BLASSO	GZL	SYN22615	7	139021370	138821370	139221370
		FASTmrMLM	GZL	PZE-107089731	7	139080591	138880591	139280591
Common-6	1	MLM	GZL	PZE-107050243	7	93957354	93757354	94157354
		mrMLM	GZL	PZE-107050243	7	93957354	93757354	94157354
		FASTmrMLM	GZL	PZE-107050243	7	93957354	93757354	94157354
		pLARmEB	GZL	PZE-107050243	7	93957354	93757354	94157354
		pKWmEB	GZL	PZE-107050243	7	93957354	93757354	94157354
		ISIS EM-BLASSO	GZL	PZE-107050243	7	93957354	93757354	94157354
Common-2	1	MLM	BLUP	PZE-101064619	1	47601228	47401228	47801228
		pLARmEB	BLUP	PZE-101064619	1	47601228	47401228	47801228
	2	mrMLM	BLUP	PZE-101103446	1	102152987	101952987	102352987
		FASTmrMLM	BLUP	SYN21896	1	102153071	101953071	102353071
	3	pLARmEB	BLUP	PZE-101196289	1	243477429	243277429	243677429
		pKWmEB	BLUP	PZE-101196289	1	243477429	243277429	243677429
	4	FASTmrEMMA	BLUP	PZE-101230031	1	278564449	278364449	278764449
		ISIS EM-BLASSO	BLUP	PZE-101230031	1	278564449	278364449	278764449
	5	mrMLM	BLUP	PZE-102117362	2	154140384	153940384	154340384
		FASTmrMLM	BLUP	PZE-102117362	2	154140384	153940384	154340384
	6	MLM	BLUP	PZE-102130234	2	180241942	180041942	180441942
		mrMLM	BLUP	PZE-102130370	2	180527724	180327724	180727724
	7	MLM	BLUP	PZE-102156525	2	203637839	203437839	203837839
		pKWmEB	BLUP	PZE-102156525	2	203637839	203437839	203837839
	8	pKWmEB	BLUP	PZE-103016418	3	9118536	8918536	9318536
		mrMLM	BLUP	PZE-103016459	3	9125664	8925664	9325664
	9	pLARmEB	BLUP	PZE-103025270	3	17651457	17451457	17851457
		ISIS EM-BLASSO	BLUP	ZM013773-0223	3	17753671	17553671	17953671
	10	FASTmrMLM	BLUP	PZE-103087649	3	141667891	141467891	141867891
		ISIS EM-BLASSO	BLUP	PZE-103087649	3	141667891	141467891	141867891
	11	pLARmEB	BLUP	PZE-103167850	3	214900489	214700489	215100489
		ISIS EM-BLASSO	BLUP	PZE-103167850	3	214900489	214700489	215100489
	12	FASTmrMLM	BLUP	PZE-103187323	3	230426900	230226900	230626900
		pLARmEB	BLUP	PZE-103187323	3	230426900	230226900	230626900
	13	pKWmEB	BLUP	SYN19801	4	7287899	7087899	7487899
		ISIS EM-BLASSO	BLUP	SYN19801	4	7287899	7087899	7487899
	14	FASTmrMLM	BLUP	PZE-104084021	4	157004666	156804666	157204666
		pLARmEB	BLUP	PZE-104084021	4	157004666	156804666	157204666
	15	FASTmrMLM	BLUP	SYN2313	4	180144048	179944048	180344048
		pLARmEB	BLUP	SYN2313	4	180144048	179944048	180344048
	16	MLM	BLUP	PZE-105128217	5	184744673	184544673	184944673
		pKWmEB	BLUP	PZE-105128217	5	184744673	184544673	184944673
	17	FASTmrMLM	BLUP	PZE-105146456	5	198796573	198596573	198996573
		ISIS EM-BLASSO	BLUP	PZE-105146456	5	198796573	198596573	198996573
	18	pLARmEB	BLUP	PZE-106047668	6	97095495	96895495	97295495
		pKWmEB	BLUP	PZE-106047668	6	97095495	96895495	97295495
	19	pLARmEB	BLUP	SYN13312	6	163967266	163767266	164167266
		ISIS EM-BLASSO	BLUP	SYN13312	6	163967266	163767266	164167266
	20	ISIS EM-BLASSO	BLUP	PZE-107015358	7	12342744	12142744	12542744
		MLM	BLUP	PZE-107015480	7	12407790	12207790	12607790
	21	pKWmEB	BLUP	PZE-107024936	7	29196681	28996681	29396681
		MLM	BLUP	PZE-107024977	7	29219747	29019747	29419747
	22	FASTmrMLM	BLUP	PZE-107049842	7	93112038	92912038	93312038
		pLARmEB	BLUP	PZE-107049842	7	93112038	92912038	93312038
	23	FASTmrMLM	BLUP	PZE-108073230	8	126390184	126190184	126590184
		ISIS EM-BLASSO	BLUP	PZE-108073230	8	126390184	126190184	126590184
	24	pKWmEB	BLUP	PZE-108090567	8	146322866	146122866	146522866
		MLM	BLUP	PZA03652.2	8	146342956	146142956	146542956
	25	MLM	BLUP	SYN10617	9	22604585	22404585	22804585
		mrMLM	BLUP	PZE-109022389	9	22734454	22534454	22934454
	26	FASTmrMLM	BLUP	PZE-110017215	10	19189815	18989815	19389815
		FASTmrEMMA	BLUP	PZE-110017215	10	19189815	18989815	19389815
	27	pLARmEB	BLUP	PZE-110036859	10	70087789	69887789	70287789
		ISIS EM-BLASSO	BLUP	PZE-110036859	10	70087789	69887789	70287789
	28	pKWmEB	BLUP	SYN18547	10	113563445	113363445	113763445
		ISIS EM-BLASSO	BLUP	SYN18547	10	113563445	113363445	113763445
	29	pKWmEB	BLUP	SYN23732	10	121481912	121281912	121681912
		ISIS EM-BLASSO	BLUP	SYN23732	10	121481912	121281912	121681912
	30	FASTmrMLM	BLUP	PZE-110110964	10	148784915	148584915	148984915
		ISIS EM-BLASSO	BLUP	PZE-110111039	10	148840271	148640271	149040271
Common-3	1	mrMLM	BLUP	PZE-101196337	1	243608346	243408346	243808346
		FASTmrEMMA	BLUP	PZE-101196421	1	243735528	243535528	243935528
		FASTmrMLM	BLUP	PZE-101196460	1	243775792	243575792	243975792
	2	mrMLM	BLUP	PZA03404.1	1	249259485	249059485	249459485
		pLARmEB	BLUP	PZA03404.1	1	249259485	249059485	249459485
		pKWmEB	BLUP	PZA03404.1	1	249259485	249059485	249459485
	3	MLM	BLUP	PZE-102081914	2	67327109	67127109	67527109
		FASTmrMLM	BLUP	PZE-102081914	2	67327109	67127109	67527109
		pKWmEB	BLUP	PZE-102081914	2	67327109	67127109	67527109
	4	MLM	BLUP	PZE-102176259	2	219023013	218823013	219223013
		mrMLM	BLUP	PZE-102176259	2	219023013	218823013	219223013
		FASTmrEMMA	BLUP	PZE-102176259	2	219023013	218823013	219223013
	5	mrMLM	BLUP	SYN32932	3	169770452	169570452	169970452
		MLM	BLUP	PZE-103111260	3	170037125	169837125	170237125
		FASTmrMLM	BLUP	PZE-103111260	3	170037125	169837125	170237125
	6	FASTmrMLM	BLUP	PZE-104130985	4	217927510	217727510	218127510
		pLARmEB	BLUP	PZE-104130985	4	217927510	217727510	218127510
		ISIS EM-BLASSO	BLUP	PZE-104130985	4	217927510	217727510	218127510
	7	FASTmrMLM	BLUP	PZE-105042248	5	28262645	28062645	28462645
		pLARmEB	BLUP	PZE-105042248	5	28262645	28062645	28462645
		ISIS EM-BLASSO	BLUP	PZE-105042248	5	28262645	28062645	28462645
	8	pKWmEB	BLUP	PZE-105106278	5	161204982	161004982	161404982
		ISIS EM-BLASSO	BLUP	PZE-105106278	5	161204982	161004982	161404982
		mrMLM	BLUP	PZE-105106315	5	161242308	161042308	161442308
	9	FASTmrMLM	BLUP	PZE-105114980	5	171187130	170987130	171387130
		pKWmEB	BLUP	PZE-105114980	5	171187130	170987130	171387130
		ISIS EM-BLASSO	BLUP	PZE-105114980	5	171187130	170987130	171387130
	10	ISIS EM-BLASSO	BLUP	PZE-109058896	9	97519437	97319437	97719437
		MLM	BLUP	SYN30925	9	97647532	97447532	97847532
		mrMLM	BLUP	PZE-109059124	9	97781598	97581598	97981598
	11	MLM	BLUP	PZE-101027616	1	16469415	16269415	16669415
		MLM	BLUP	PZE-101028351	1	16826451	16626451	17026451
		FASTmrMLM	BLUP	PZE-101028351	1	16826451	16626451	17026451
		pLARmEB	BLUP	PZE-101028351	1	16826451	16626451	17026451
	12	MLM	BLUP	PUT-163a-110967306-138	3	191981941	191781941	192181941
		mrMLM	BLUP	PUT-163a-110967306-138	3	191981941	191781941	192181941
		pLARmEB	BLUP	PUT-163a-110967306-138	3	191981941	191781941	192181941
		MLM	BLUP	PUT-163a-149109030-949	3	191982371	191782371	192182371
	13	MLM	BLUP	PZE-107095341	7	145294687	145094687	145494687
		pKWmEB	BLUP	PZE-107095341	7	145294687	145094687	145494687
		MLM	BLUP	PZE-107095342	7	145294819	145094819	145494819
		pLARmEB	BLUP	SYN11218	7	145339710	145139710	145539710
Common-4	1	FASTmrMLM	BLUP	SYN8997	1	183294606	183094606	183494606
		FASTmrEMMA	BLUP	SYN8997	1	183294606	183094606	183494606
		pLARmEB	BLUP	SYN8997	1	183294606	183094606	183494606
		ISIS EM-BLASSO	BLUP	SYN8997	1	183294606	183094606	183494606
	2	mrMLM	BLUP	SYN11062	4	238546709	238346709	238746709
		FASTmrMLM	BLUP	SYN11062	4	238546709	238346709	238746709
		pLARmEB	BLUP	SYN11062	4	238546709	238346709	238746709
		ISIS EM-BLASSO	BLUP	SYN11062	4	238546709	238346709	238746709
	3	MLM	BLUP	PZE-110106563	10	146944098	146744098	147144098
		mrMLM	BLUP	PZE-110106563	10	146944098	146744098	147144098
		pKWmEB	BLUP	PZE-110106563	10	146944098	146744098	147144098
		ISIS EM-BLASSO	BLUP	PZE-110106563	10	146944098	146744098	147144098
Common-5	1	MLM	BLUP	PZE-101144585	1	187526525	187326525	187726525
		FASTmrMLM	BLUP	PZE-101144585	1	187526525	187326525	187726525
		FASTmrEMMA	BLUP	PZE-101144585	1	187526525	187326525	187726525
		pLARmEB	BLUP	PZE-101144585	1	187526525	187326525	187726525
		ISIS EM-BLASSO	BLUP	PZE-101144585	1	187526525	187326525	187726525
	2	MLM	BLUP	PZE-105091239	5	127743464	127543464	127943464
		mrMLM	BLUP	PZE-105091239	5	127743464	127543464	127943464
		FASTmrMLM	BLUP	PZE-105091239	5	127743464	127543464	127943464
		FASTmrEMMA	BLUP	PZE-105091239	5	127743464	127543464	127943464
		ISIS EM-BLASSO	BLUP	PZE-105091239	5	127743464	127543464	127943464
	3	MLM	BLUP	PZE-107134294	7	167670131	167470131	167870131
		mrMLM	BLUP	PZE-107134294	7	167670131	167470131	167870131
		pLARmEB	BLUP	PZE-107134294	7	167670131	167470131	167870131
		pKWmEB	BLUP	PZE-107134294	7	167670131	167470131	167870131
		ISIS EM-BLASSO	BLUP	PZE-107134294	7	167670131	167470131	167870131
	4	MLM	BLUP	SYN22616	7	139021341	138821341	139221341
		FASTmrEMMA	BLUP	SYN22616	7	139021341	138821341	139221341
		pLARmEB	BLUP	SYN22616	7	139021341	138821341	139221341
		pKWmEB	BLUP	SYN22616	7	139021341	138821341	139221341
		ISIS EM-BLASSO	BLUP	SYN22616	7	139021341	138821341	139221341
		MLM	BLUP	PZE-107089731	7	139080591	138880591	139280591
Common-6	1	MLM	BLUP	PZE-101124566	1	156580056	156380056	156780056
		FASTmrMLM	BLUP	PZE-101124566	1	156580056	156380056	156780056
		FASTmrEMMA	BLUP	PZE-101124566	1	156580056	156380056	156780056
		pLARmEB	BLUP	PZE-101124566	1	156580056	156380056	156780056
		pKWmEB	BLUP	PZE-101124566	1	156580056	156380056	156780056
		ISIS EM-BLASSO	BLUP	PZE-101124566	1	156580056	156380056	156780056
	2	MLM	BLUP	PZE-109047930	9	79941271	79741271	80141271
		mrMLM	BLUP	PZE-109047930	9	79941271	79741271	80141271
		FASTmrMLM	BLUP	PZE-109047930	9	79941271	79741271	80141271
		FASTmrEMMA	BLUP	PZE-109047930	9	79941271	79741271	80141271
		pKWmEB	BLUP	PZE-109047930	9	79941271	79741271	80141271
		ISIS EM-BLASSO	BLUP	PZE-109047930	9	79941271	79741271	80141271
