# Supplementary material for: Genome-wide association studies and whole-genome prediction reveal the genetic architecture of KRN in maize
Source: BMC Plant Biol. 2020 Oct 27;20:490. doi: 10.1186/s12870-020-02676-x (PMC7590725; doi:10.1186/s12870-020-02676-x)
Supplement: Supplementary file 9 — Additional file 9: Table S6. The common QTNs codetected across different locations. [file 12870_2020_2676_MOESM9_ESM.xlsx]

## Sheet: Table S6
Table S6 The common QTNs codetected across different locations
Method	No.	Env	Marker	Chr	Pos	-200 kb	+200 kb
MLM	1	XX	PZE-101027616	1	16469415	16269415	16669415
		GZL	PZE-101027616	1	16469415	16269415	16669415
		BLUP	PZE-101027616	1	16469415	16269415	16669415
		BLUP	PZE-101028351	1	16826451	16626451	17026451
	2	XX	PZE-101064619	1	47601228	47401228	47801228
		BLUP	PZE-101064619	1	47601228	47401228	47801228
	3	XX	PZE-101078631	1	63036046	62836046	63236046
		BLUP	PZE-101078631	1	63036046	62836046	63236046
	4	XX	PZE-101124566	1	156580056	156380056	156780056
		GZL	PZE-101124566	1	156580056	156380056	156780056
		BLUP	PZE-101124566	1	156580056	156380056	156780056
	5	XX	PZE-101144585	1	187526525	187326525	187726525
		BLUP	PZE-101144585	1	187526525	187326525	187726525
	6	XX	PZE-101161688	1	204081525	203881525	204281525
		BJ	PZE-101161688	1	204081525	203881525	204281525
		BLUP	PZE-101161688	1	204081525	203881525	204281525
	7	GZL	PZE-102081914	2	67327109	67127109	67527109
		BLUP	PZE-102081914	2	67327109	67127109	67527109
	8	XX	PZE-102130234	2	180241942	180041942	180441942
		BJ	PZE-102130234	2	180241942	180041942	180441942
		BLUP	PZE-102130234	2	180241942	180041942	180441942
	9	XX	SYN10662	2	209496224	209296224	209696224
		BLUP	SYN10662	2	209496224	209296224	209696224
	10	GZL	PZE-102176259	2	219023013	218823013	219223013
		BLUP	PZE-102176259	2	219023013	218823013	219223013
	11	XX	PZE-103111260	3	170037125	169837125	170237125
		BLUP	PZE-103111260	3	170037125	169837125	170237125
		XX	PZE-103111262	3	170037397	169837397	170237397
	12	BJ	PZE-103120924	3	177441898	177241898	177641898
		BLUP	PZE-103120924	3	177441898	177241898	177641898
	13	BJ	PUT-163a-110967306-138	3	191981941	191781941	192181941
		BLUP	PUT-163a-110967306-138	3	191981941	191781941	192181941
		BLUP	PUT-163a-149109030-949	3	191982371	191782371	192182371
	14	XX	PZE-104012925	4	11046934	10846934	11246934
		BLUP	PZE-104012925	4	11046934	10846934	11246934
	15	BJ	PZE-104013794	4	12027041	11827041	12227041
		BLUP	PZE-104013794	4	12027041	11827041	12227041
	16	XX	PZE-104016322	4	16092078	15892078	16292078
		BLUP	PZE-104016322	4	16092078	15892078	16292078
	17	XX	PZE-105011866	5	5192958	4992958	5392958
		GZL	PZA00089.3	5	5267091	5067091	5467091
		XX	SYN12682	5	5368797	5168797	5568797
	18	BJ	SYN38847	5	171769046	171569046	171969046
		GZL	SYN38847	5	171769046	171569046	171969046
		BLUP	SYN38847	5	171769046	171569046	171969046
	19	XX	PZE-105129197	5	185686368	185486368	185886368
		BLUP	PZE-105129197	5	185686368	185486368	185886368
	20	BJ	PZE-105137497	5	191733417	191533417	191933417
		BLUP	PZE-105137497	5	191733417	191533417	191933417
	21	XX	PZE-106000242	6	632237	432237	832237
		BJ	PZE-106000242	6	632237	432237	832237
		GZL	PZE-106000242	6	632237	432237	832237
		BLUP	PZE-106000242	6	632237	432237	832237
	22	XX	ZM010703-0403	6	136599822	136399822	136799822
		BLUP	ZM010703-0403	6	136599822	136399822	136799822
	23	XX	PZE-107015480	7	12407790	12207790	12607790
		BJ	PZE-107015480	7	12407790	12207790	12607790
		GZL	PZE-107015480	7	12407790	12207790	12607790
		BLUP	PZE-107015480	7	12407790	12207790	12607790
	24	GZL	SYN26797	7	18305322	18105322	18505322
		BLUP	SYN26797	7	18305322	18105322	18505322
	25	GZL	PUT-163a-60394982-2922	7	34449838	34249838	34649838
		BLUP	PUT-163a-60394982-2922	7	34449838	34249838	34649838
	26	BLUP	PZE-107030965	7	42527265	42327265	42727265
		XX	PZE-107030971	7	42527719	42327719	42727719
		BLUP	PZE-107030971	7	42527719	42327719	42727719
		XX	PUT-163a-76014682-3757	7	42527746	42327746	42727746
		BJ	PUT-163a-76014682-3757	7	42527746	42327746	42727746
		GZL	PUT-163a-76014682-3757	7	42527746	42327746	42727746
		BLUP	PUT-163a-76014682-3757	7	42527746	42327746	42727746
	27	XX	PZE-107055306	7	101799993	101599993	101999993
		BJ	PZE-107055306	7	101799993	101599993	101999993
		BLUP	PZE-107055306	7	101799993	101599993	101999993
	28	GZL	SYN22616	7	139021341	138821341	139221341
		BLUP	SYN22616	7	139021341	138821341	139221341
		BLUP	PZE-107089731	7	139080591	138880591	139280591
	29	BJ	PZE-107095341	7	145294687	145094687	145494687
		BLUP	PZE-107095341	7	145294687	145094687	145494687
		BJ	PZE-107095342	7	145294819	145094819	145494819
		BLUP	PZE-107095342	7	145294819	145094819	145494819
	30	XX	PZE-107134294	7	167670131	167470131	167870131
		BJ	PZE-107134294	7	167670131	167470131	167870131
		BLUP	PZE-107134294	7	167670131	167470131	167870131
	31	GZL	PZE-108088403	8	144401020	144201020	144601020
		XX	PUT-163a-148967445-624	8	144442902	144242902	144642902
		GZL	PUT-163a-148967445-624	8	144442902	144242902	144642902
	32	XX	PZE-109000357	9	978609	778609	1178609
		BLUP	PZE-109000357	9	978609	778609	1178609
	33	BLUP	SYN10617	9	22604585	22404585	22804585
		BJ	PZE-109022419	9	22737893	22537893	22937893
	34	XX	PZE-109023327	9	23409427	23209427	23609427
		BLUP	PZE-109023327	9	23409427	23209427	23609427
	35	XX	PZE-109047930	9	79941271	79741271	80141271
		BJ	PZE-109047930	9	79941271	79741271	80141271
		GZL	PZE-109047930	9	79941271	79741271	80141271
		BLUP	PZE-109047930	9	79941271	79741271	80141271
	36	BJ	PZE-109058462	9	96800020	96600020	97000020
		BLUP	PZE-109058462	9	96800020	96600020	97000020
	37	BJ	SYN30925	9	97647532	97447532	97847532
		BLUP	SYN30925	9	97647532	97447532	97847532
	38	GZL	PZE-110022926	10	33369099	33169099	33569099
		BLUP	PZE-110022926	10	33369099	33169099	33569099
	39	XX	PZE-110055114	10	105684863	105484863	105884863
		BJ	PZE-110055114	10	105684863	105484863	105884863
		BLUP	PZE-110055114	10	105684863	105484863	105884863
	40	XX	PZE-110106563	10	146944098	146744098	147144098
		BJ	PZE-110106563	10	146944098	146744098	147144098
		BLUP	PZE-110106563	10	146944098	146744098	147144098
mrMLM	1	XX	PZE-101000111	1	39466036	39266036	39666036
		BLUP	PZE-101000111	1	39466036	39266036	39666036
	2	XX	SYN12588	1	43936932	43736932	44136932
		BLUP	SYN12588	1	43936932	43736932	44136932
	3	XX	PZE-101064994	1	48290407	48090407	48490407
		BLUP	PZE-101065132	1	48531698	48331698	48731698
	4	BJ	PZE-101073494	1	56225526	56025526	56425526
		GZL	PZE-101073495	1	56225862	56025862	56425862
	5	XX	PZE-101115616	1	136082648	135882648	136282648
		GZL	PZE-101115616	1	136082648	135882648	136282648
	6	XX	PZE-101124504	1	156527537	156327537	156727537
		BJ	PZE-101124566	1	156580056	156380056	156780056
	7	XX	PZE-101172448	1	215585654	215385654	215785654
		BJ	PZE-101172448	1	215585654	215385654	215785654
		GZL	PZE-101172448	1	215585654	215385654	215785654
	8	XX	PZE-101196337	1	243608346	243408346	243808346
		GZL	PZE-101196337	1	243608346	243408346	243808346
		BLUP	PZE-101196337	1	243608346	243408346	243808346
	9	BJ	PZA03404.1	1	249259485	249059485	249459485
		BLUP	PZA03404.1	1	249259485	249059485	249459485
	10	XX	PZE-102085065	2	73865091	73665091	74065091
		BLUP	PZE-102085065	2	73865091	73665091	74065091
		XX	PZE-102085154	2	74087965	73887965	74287965
	11	XX	PZE-102117362	2	154140384	153940384	154340384
		BLUP	PZE-102117362	2	154140384	153940384	154340384
	12	XX	PZE-102176259	2	219023013	218823013	219223013
		BLUP	PZE-102176259	2	219023013	218823013	219223013
	13	XX	SYN38432	3	12278416	12078416	12478416
		BLUP	SYN38432	3	12278416	12078416	12478416
	14	GZL	PZE-103021311	3	13186620	12986620	13386620
		XX	SYN37730	3	13227121	13027121	13427121
	15	XX	PZE-103033517	3	25843911	25643911	26043911
		GZL	PZE-103033919	3	26093232	25893232	26293232
	16	GZL	PZE-103081129	3	131056986	130856986	131256986
		BLUP	PZE-103081129	3	131056986	130856986	131256986
	17	XX	SYN5822	3	156313068	156113068	156513068
		BLUP	PZE-103097885	3	156476627	156276627	156676627
	18	GZL	PZE-103110997	3	169704011	169504011	169904011
		BLUP	SYN32932	3	169770452	169570452	169970452
		XX	PZE-103111260	3	170037125	169837125	170237125
	19	BJ	PUT-163a-110967306-138	3	191981941	191781941	192181941
		BLUP	PUT-163a-110967306-138	3	191981941	191781941	192181941
	20	BLUP	PZE-104000308	4	609379	409379	809379
		BLUP	PZE-104000439	4	720430	520430	920430
		GZL	PZE-104000566	4	794057	594057	994057
	21	XX	SYN1064	4	3134999	2934999	3334999
		BLUP	SYN1064	4	3134999	2934999	3334999
	22	XX	PZE-104015863	4	15494824	15294824	15694824
		XX	PZE-104016126	4	15784865	15584865	15984865
		XX	PZE-104016299	4	16059285	15859285	16259285
		GZL	PZE-104016299	4	16059285	15859285	16259285
		BJ	PZE-104016322	4	16092078	15892078	16292078
	23	GZL	PZE-104052299	4	90340802	90140802	90540802
		BLUP	PZE-104052299	4	90340802	90140802	90540802
	24	XX	SYN11062	4	238546709	238346709	238746709
		BJ	SYN11062	4	238546709	238346709	238746709
		BLUP	SYN11062	4	238546709	238346709	238746709
	25	XX	PZE-105141682	5	195419511	195219511	195619511
		BLUP	PZE-105141682	5	195419511	195219511	195619511
		BJ	SYN28488	5	195955412	195755412	196155412
		BLUP	SYN28488	5	195955412	195755412	196155412
	26	XX	PZE-106037668	6	84590363	84390363	84790363
		BLUP	PZE-106037668	6	84590363	84390363	84790363
	27	GZL	PZE-106041442	6	89451031	89251031	89651031
		BLUP	PZE-106041442	6	89451031	89251031	89651031
	28	XX	SYN14798	6	157690008	157490008	157890008
		GZL	SYN14798	6	157690008	157490008	157890008
	29	XX	PZE-107017745	7	15208078	15008078	15408078
		BLUP	PZE-107017996	7	15345050	15145050	15545050
	30	XX	SYN17955	7	140393110	140193110	140593110
		BLUP	SYN17955	7	140393110	140193110	140593110
	31	BJ	SYN14660	7	160862168	160662168	161062168
		BLUP	SYN14660	7	160862168	160662168	161062168
	32	XX	PZE-108057211	8	101127264	100927264	101327264
		BLUP	PZE-108057211	8	101127264	100927264	101327264
	33	BLUP	PZE-108068597	8	119020282	118820282	119220282
		XX	PZE-108068724	8	119362328	119162328	119562328
		BLUP	PZE-108068724	8	119362328	119162328	119562328
	34	XX	PZE-108077447	8	131722663	131522663	131922663
		BJ	PZE-108077447	8	131722663	131522663	131922663
	35	BLUP	PZE-108100441	8	155159183	154959183	155359183
		BJ	PZE-108100709	8	155328014	155128014	155528014
	36	XX	PZE-109000357	9	978609	778609	1178609
		GZL	PZE-109000357	9	978609	778609	1178609
	37	BJ	PZE-109047930	9	79941271	79741271	80141271
		BLUP	PZE-109047930	9	79941271	79741271	80141271
	38	GZL	PZE-109093737	9	135641611	135441611	135841611
		BLUP	PZE-109093737	9	135641611	135441611	135841611
	39	BLUP	SYN15956	9	149267907	149067907	149467907
		XX	SYN15964	9	149285105	149085105	149485105
	40	XX	PZE-110020178	10	25566093	25366093	25766093
		BLUP	PZE-110020178	10	25566093	25366093	25766093
	41	GZL	ZM013979-0369	10	132670788	132470788	132870788
		BLUP	PZE-110078150	10	132924281	132724281	133124281
	42	BLUP	PZE-110080302	10	134132718	133932718	134332718
		BJ	PZE-110080486	10	134220378	134020378	134420378
	43	XX	SYN1014	10	142758759	142558759	142958759
		GZL	SYN1014	10	142758759	142558759	142958759
	44	BJ	PZE-110106563	10	146944098	146744098	147144098
		BLUP	PZE-110106563	10	146944098	146744098	147144098
FASTmrMLM	1	XX	PZE-101124566	1	156580056	156380056	156780056
		BJ	PZE-101124566	1	156580056	156380056	156780056
		GZL	PZE-101124566	1	156580056	156380056	156780056
		BLUP	PZE-101124566	1	156580056	156380056	156780056
	2	XX	PZE-101144585	1	187526525	187326525	187726525
		BLUP	PZE-101144585	1	187526525	187326525	187726525
	3	GZL	SYN20516	1	205691414	205491414	205891414
		BLUP	SYN20516	1	205691414	205491414	205891414
	4	GZL	PZE-101196337	1	243608346	243408346	243808346
		BLUP	PZE-101196460	1	243775792	243575792	243975792
	5	XX	SYN39174	1	264555055	264355055	264755055
		GZL	SYN39174	1	264555055	264355055	264755055
		BJ	SYN39175	1	264555311	264355311	264755311
	6	BJ	PUT-163a-18172180-1378	3	6733349	6533349	6933349
		BLUP	PUT-163a-18172180-1378	3	6733349	6533349	6933349
	7	BJ	PZE-103025270	3	17651457	17451457	17851457
		GZL	ZM013773-0223	3	17753671	17553671	17953671
	8	XX	PZE-103087649	3	141667891	141467891	141867891
		BLUP	PZE-103087649	3	141667891	141467891	141867891
	9	BLUP	PZE-103111260	3	170037125	169837125	170237125
		GZL	PZE-103111300	3	170044544	169844544	170244544
	10	GZL	PZE-104084021	4	157004666	156804666	157204666
		BLUP	PZE-104084021	4	157004666	156804666	157204666
	11	BLUP	SYN2313	4	180144048	179944048	180344048
		BJ	PZE-104104913	4	180318969	180118969	180518969
	12	BJ	PZE-105042248	5	28262645	28062645	28462645
		BLUP	PZE-105042248	5	28262645	28062645	28462645
	13	XX	SYN13749	5	142934818	142734818	143134818
		GZL	SYN13749	5	142934818	142734818	143134818
	14	GZL	PZE-105114980	5	171187130	170987130	171387130
		BLUP	PZE-105114980	5	171187130	170987130	171387130
	15	XX	PZE-105146456	5	198796573	198596573	198996573
		BLUP	PZE-105146456	5	198796573	198596573	198996573
	16	XX	PZE-106040109	6	87651744	87451744	87851744
		BLUP	PZE-106040109	6	87651744	87451744	87851744
	17	GZL	PZE-108073230	8	126390184	126190184	126590184
		BLUP	PZE-108073230	8	126390184	126190184	126590184
	18	BJ	PZE-109047930	9	79941271	79741271	80141271
		GZL	PZE-109047930	9	79941271	79741271	80141271
		BLUP	PZE-109047930	9	79941271	79741271	80141271
	19	BJ	PZE-109118418	9	149398110	149198110	149598110
		XX	SYN13929	9	149523543	149323543	149723543
	20	BLUP	PZE-110110964	10	148784915	148584915	148984915
		BJ	PZE-110111039	10	148840271	148640271	149040271
FASTmrEMMA	1	GZL	PZE-101124566	1	156580056	156380056	156780056
		BLUP	PZE-101124566	1	156580056	156380056	156780056
	2	XX	PZE-101144585	1	187526525	187326525	187726525
		BLUP	PZE-101144585	1	187526525	187326525	187726525
	3	XX	PZE-101230031	1	278564449	278364449	278764449
		GZL	PZE-101230031	1	278564449	278364449	278764449
		BLUP	PZE-101230031	1	278564449	278364449	278764449
	4	GZL	PZE-102176259	2	219023013	218823013	219223013
		BLUP	PZE-102176259	2	219023013	218823013	219223013
	5	BJ	SYN11017	5	173587333	173387333	173787333
		BLUP	SYN11017	5	173587333	173387333	173787333
	6	GZL	SYN22616	7	139021341	138821341	139221341
		BLUP	SYN22616	7	139021341	138821341	139221341
	7	GZL	PZE-109047930	9	79941271	79741271	80141271
		BLUP	PZE-109047930	9	79941271	79741271	80141271
pLARmEB	1	XX	PZE-101028351	1	16826451	16626451	17026451
		BLUP	PZE-101028351	1	16826451	16626451	17026451
	2	BJ	PZE-101124566	1	156580056	156380056	156780056
		GZL	PZE-101124566	1	156580056	156380056	156780056
		BLUP	PZE-101124566	1	156580056	156380056	156780056
	3	BLUP	PZE-101196289	1	243477429	243277429	243677429
		GZL	PZE-101196337	1	243608346	243408346	243808346
	4	GZL	SYN39174	1	264555055	264355055	264755055
		BJ	SYN39175	1	264555311	264355311	264755311
	5	XX	SYN28305	2	222474438	222274438	222674438
		GZL	SYN28305	2	222474438	222274438	222674438
	6	XX	SYN12132	3	119334587	119134587	119534587
		BLUP	SYN12132	3	119334587	119134587	119534587
	7	GZL	PZE-103081129	3	131056986	130856986	131256986
		XX	PZE-103081408	3	131412397	131212397	131612397
	8	BJ	PZE-103167510	3	214729655	214529655	214929655
		BLUP	PZE-103167850	3	214900489	214700489	215100489
	9	BJ	PZE-105042248	5	28262645	28062645	28462645
		BLUP	PZE-105042248	5	28262645	28062645	28462645
	10	BJ	SYN37033	6	91986902	91786902	92186902
		GZL	PZE-106043261	6	92081860	91881860	92281860
	11	BLUP	PZE-106047668	6	97095495	96895495	97295495
		GZL	PZE-106048055	6	97314607	97114607	97514607
	12	BJ	SYN13312	6	163967266	163767266	164167266
		BLUP	SYN13312	6	163967266	163767266	164167266
	13	XX	PUT-163a-148967445-624	8	144442902	144242902	144642902
		BLUP	PUT-163a-148967445-624	8	144442902	144242902	144642902
	14	BJ	PZE-109047930	9	79941271	79741271	80141271
		GZL	PZE-109047930	9	79941271	79741271	80141271
	15	XX	PZE-109053325	9	89123529	88923529	89323529
		GZL	PZE-109053405	9	89392940	89192940	89592940
		BLUP	PZE-109053405	9	89392940	89192940	89592940
pKWmEB	1	XX	PZE-101196147	1	243255282	243055282	243455282
		BLUP	PZE-101196289	1	243477429	243277429	243677429
	2	XX	PZE-101230031	1	278564449	278364449	278764449
		GZL	PZE-101230031	1	278564449	278364449	278764449
	3	GZL	PZE-102081914	2	67327109	67127109	67527109
		BLUP	PZE-102081914	2	67327109	67127109	67527109
	4	GZL	ZM003119-1985	3	164441508	164241508	164641508
		BJ	PZE-103104752	3	164520646	164320646	164720646
	5	BLUP	SYN19801	4	7287899	7087899	7487899
		GZL	PZE-104010371	4	7443193	7243193	7643193
	6	BJ	PZE-104127244	4	211708569	211508569	211908569
		XX	PZE-104127249	4	211708827	211508827	211908827
	7	BJ	PUT-163a-18167798-1300	6	25334854	25134854	25534854
		GZL	PUT-163a-18167798-1300	6	25334854	25134854	25534854
	8	GZL	PZE-106106459	6	156646811	156446811	156846811
		BLUP	PZE-106106459	6	156646811	156446811	156846811
	9	BJ	PZE-107095341	7	145294687	145094687	145494687
		BLUP	PZE-107095341	7	145294687	145094687	145494687
	10	GZL	PZE-108090463	8	146154732	145954732	146354732
		BLUP	PZE-108090567	8	146322866	146122866	146522866
	11	BJ	PZE-109047930	9	79941271	79741271	80141271
		BLUP	PZE-109047930	9	79941271	79741271	80141271
ISIS EM-BLASSO	1	BJ	PZE-101036862	1	24203826	24003826	24403826
		XX	PZE-101036991	1	24296357	24096357	24496357
	2	XX	PUT-163a-110942968-126	1	44356482	44156482	44556482
		BLUP	PUT-163a-110942968-126	1	44356482	44156482	44556482
	3	BJ	PZE-101124566	1	156580056	156380056	156780056
		GZL	PZE-101124566	1	156580056	156380056	156780056
		BLUP	PZE-101124566	1	156580056	156380056	156780056
	4	XX	PZE-101144585	1	187526525	187326525	187726525
		BLUP	PZE-101144585	1	187526525	187326525	187726525
	5	GZL	PZE-101161325	1	203502329	203302329	203702329
		BLUP	PZE-101161325	1	203502329	203302329	203702329
	6	GZL	SYN39175	1	264555311	264355311	264755311
		BLUP	SYN39175	1	264555311	264355311	264755311
	7	XX	PZE-101230031	1	278564449	278364449	278764449
		BLUP	PZE-101230031	1	278564449	278364449	278764449
	8	XX	PZE-102130234	2	180241942	180041942	180441942
		GZL	PZE-102130234	2	180241942	180041942	180441942
	9	XX	SYN28305	2	222474438	222274438	222674438
		GZL	SYN28305	2	222474438	222274438	222674438
		BLUP	SYN28305	2	222474438	222274438	222674438
	10	BLUP	SYN5742	3	7929036	7729036	8129036
		GZL	PZE-103015347	3	8074438	7874438	8274438
	11	BJ	PZE-103025270	3	17651457	17451457	17851457
		GZL	PZE-103025270	3	17651457	17451457	17851457
		BLUP	ZM013773-0223	3	17753671	17553671	17953671
	12	BJ	PZE-103035720	3	28645059	28445059	28845059
		BLUP	PZE-103035720	3	28645059	28445059	28845059
	13	XX	PZE-103087649	3	141667891	141467891	141867891
		BLUP	PZE-103087649	3	141667891	141467891	141867891
	14	XX	PZE-103167850	3	214900489	214700489	215100489
		BLUP	PZE-103167850	3	214900489	214700489	215100489
	15	BJ	PZE-104084021	4	157004666	156804666	157204666
		GZL	PZE-104084021	4	157004666	156804666	157204666
		XX	PZE-104084170	4	157041350	156841350	157241350
	16	BJ	SYN11062	4	238546709	238346709	238746709
		GZL	SYN11062	4	238546709	238346709	238746709
		BLUP	SYN11062	4	238546709	238346709	238746709
	17	GZL	PZE-105042248	5	28262645	28062645	28462645
		BLUP	PZE-105042248	5	28262645	28062645	28462645
	18	XX	SYN11020	5	173586491	173386491	173786491
		BJ	SYN11017	5	173587333	173387333	173787333
	19	XX	PZE-105146456	5	198796573	198596573	198996573
		BLUP	PZE-105146456	5	198796573	198596573	198996573
	20	GZL	SYN31997	6	163610444	163410444	163810444
		BJ	SYN13312	6	163967266	163767266	164167266
		BLUP	SYN13312	6	163967266	163767266	164167266
	21	XX	SYN26797	7	18305322	18105322	18505322
		GZL	SYN24977	7	18399434	18199434	18599434
	22	BLUP	SYN22616	7	139021341	138821341	139221341
		GZL	SYN22615	7	139021370	138821370	139221370
		BJ	PZE-107089731	7	139080591	138880591	139280591
	23	BJ	PZE-109047930	9	79941271	79741271	80141271
		GZL	PZE-109047930	9	79941271	79741271	80141271
		BLUP	PZE-109047930	9	79941271	79741271	80141271
	24	XX	PZE-109053325	9	89123529	88923529	89323529
		GZL	PZE-109053405	9	89392940	89192940	89592940
	25	XX	PZE-110036859	10	70087789	69887789	70287789
		BLUP	PZE-110036859	10	70087789	69887789	70287789
	26	GZL	SYN18547	10	113563445	113363445	113763445
		BLUP	SYN18547	10	113563445	113363445	113763445
	27	XX	SYN23732	10	121481912	121281912	121681912
		BLUP	SYN23732	10	121481912	121281912	121681912
	28	BJ	PZE-110106563	10	146944098	146744098	147144098
		BLUP	PZE-110106563	10	146944098	146744098	147144098
	29	BJ	PZE-110110964	10	148784915	148584915	148984915
		BLUP	PZE-110111039	10	148840271	148640271	149040271
