# Supplementary material for: Genome-wide association studies and whole-genome prediction reveal the genetic architecture of KRN in maize
Source: BMC Plant Biol. 2020 Oct 27;20:490. doi: 10.1186/s12870-020-02676-x (PMC7590725; doi:10.1186/s12870-020-02676-x)
Supplement: Supplementary file 10 — Additional file 10: Table S7. The expression of the candidate genes in different maize tissues. [file 12870_2020_2676_MOESM10_ESM.xlsx]

## Sheet: Table S7
Table S7 The expression of the candidate genes in different maize tissues
gene ID_V4	Leaf1	Leaf2	Leaf3	Leaf4	Leaf5	Roots	Shoots	SAM	Ear	Tassel	Anthers	s10	s20	s30	s38
Zm00001d007254	10.4657	0.37034	0.889933	1.0716	0.599044	1.56552	2.63648	7.13402	5.96161	7.33563	0.12329	0.0771168	0.0944582	1.00014	0.643514
Zm00001d007255	1.59789	0.136449	0.0728594	0.252182	3.19181	17.6874	2.96828	0.84675	1.83515	0.963365	0.0908445	0.529901	0.393317	0.410843	0.276613
Zm00001d007258	48.1584	4.36884	10.2777	11.8078	15.6952	0.20654	1.44102	0.537117	0.0615663	0.0548022	55.4254	0.0978644	1.06815	0.703297	0
Zm00001d016758	16.6211	2.18986	0.146174	0	0.102213	1.35664	1.45247	12.0406	11.6561	11.7759	0.683462	0	0.370674	0.465611	0.475869
Zm00001d016764	0.661568	0.673695	0.411149	0.0668355	0.862383	10.3253	0.459608	6.20192	7.90988	12.7894	0.0961197	0	0.113163	0.737445	0.334563
Zm00001d016765	8.57319	6.07821	0.544913	0.0616208	0.0993712	10.5544	3.13103	4.96521	6.88466	9.23324	0.443101	7.64364	7.17963	1.92899	0.655326
Zm00001d016766	1.33635	1.60596	1.54943	2.24222	2.38826	2.65019	2.88353	4.52315	2.54218	4.11763	0.841081	2.5912	2.4274	3.54129	4.01764
Zm00001d016767	33.8904	5.82142	2.14152	2.51545	4.44398	4.75199	2.60843	6.30433	7.42886	5.95141	8.33341	1.07152	1.20269	1.32053	1.12443
Zm00001d016768	23.7091	8.9201	3.66779	3.62382	7.35896	30.0879	19.1219	16.786	20.3251	20.2688	5.90205	2.82112	3.73765	11.749	11.5093
Zm00001d016770	23.1616	9.91883	5.66825	8.43521	10.0134	28.2572	32.9179	45.4395	43.3967	40.233	2.27916	71.1035	45.1812	28.3547	29.6882
Zm00001d026528	1.27678	0.615876	0.234914	2.13848	0.985437	0.615596	0.373478	8.53673	8.59628	8.42515	2.15282	3.79838	4.04657	4.12071	2.98192
Zm00001d026530	19.7295	3.69021	3.94117	1.99319	3.37114	1.6735	0.652694	20.2274	10.8199	24.1761	0.204751	0	0	0	0
Zm00001d026531	8.01053	6.19294	6.96367	6.23057	4.53895	21.7311	9.70855	7.54504	3.35094	3.4335	10.888	0.356371	1.44024	7.94159	9.43708
Zm00001d026532	41.4886	9.21506	2.50527	1.36926	4.6219	27.6611	45.3602	157.037	165.521	197.485	12.1369	42.1686	21.4526	23.7997	18.8265
Zm00001d026535	32.1807	19.3134	1.72829	0.828253	1.20294	59.0614	35.0853	18.3224	18.4186	24.7095	1.63887	6.58289	12.1656	24.0109	34.7499
Zm00001d026536	7.32697	9.91449	15.0468	13.6463	17.1277	5.4531	14.7719	7.48652	6.18245	7.93817	25.1423	3.02162	2.33071	3.71601	6.63805
Zm00001d026540	0.729512	0.0695502	0	0.0707786	0.029023	0.267271	1.70609	32.4261	22.5203	20.9672	0	0.0579175	0.606907	0.409993	0.51506
Zm00001d026541	2.1575	5.28751	10.1608	6.83278	8.59585	3.38957	11.2052	19.3757	16.538	15.8714	1.40195	5.81931	5.70429	15.0431	11.4587
Zm00001d030759	12.5979	1.62772	0.666391	0.678222	1.70139	3.16357	2.15923	9.16695	8.20372	7.75255	0.0812824	0	0.352251	0.462435	0.33001
Zm00001d030760	9.46019	6.33484	5.37889	6.26603	8.1928	14.5038	12.6522	17.9384	20.5648	19.6204	5.06092	11.8342	8.59109	7.28851	7.38647
Zm00001d031418	6.33779	9.78901	7.75449	8.14858	10.2131	11.9823	11.7987	11.112	9.27551	12.3847	1.94236	5.82044	5.68949	5.74472	7.88645
Zm00001d031420	2.93522	29.6554	23.1897	11.4758	15.9727	2.09136	13.9003	4.89514	4.61496	5.17185	22.3252	2.18321	4.05732	2.56509	3.11674
Zm00001d031422	5.10105	6.25466	4.87717	5.58674	10.2023	7.67171	13.8918	13.0175	11.7067	12.546	1.63446	11.2366	11.1831	10.9599	12.8046
Zm00001d031423	43.1029	65.999	114.21	138.163	102.594	37.1434	28.5236	4.03514	4.42414	7.24963	17.4818	2.05271	4.87784	32.3316	16.1333
Zm00001d031427	0.689129	0.354461	0	0	0	0.526082	0.153886	0	0	0	0.0482741	0	0	0.05496	0.0279966
Zm00001d031428	0.101149	0	0	0.0490212	0	0.123488	0.037456	0.383398	0	0.749769	0.165134	4.26328	1.66735	4.69149	1.33759
Zm00001d031429	1368.68	409.78	56.6387	101.389	42.6976	527.063	643.682	678.838	438.708	408.394	29.7398	562.621	302.394	383.401	607.615
Zm00001d031430	19.4556	36.7953	24.1947	27.2836	11.1745	54.124	45.6998	17.7208	22.2029	23.8145	2.07027	8.03323	7.81053	7.59301	8.76196
Zm00001d031431	101.111	23.9551	21.2079	42.4646	26.8756	14.7026	7.35896	21.558	23.6665	17.0389	142.603	12.1434	8.80846	7.38873	10.9312
Zm00001d043293	2.36036	1.5356	4.4892	7.74719	1.3231	17.3003	8.77365	1.16761	1.59822	2.63303	8.95149	1.8959	2.08806	1.78953	1.66618
Zm00001d043294	5.07468	12.546	11.5118	8.77397	13.0039	11.8705	14.2882	14.7577	16.3414	17.0378	2.52342	13.9302	15.1683	25.8416	33.7922
Zm00001d043295	5.88295	10.0798	6.59139	4.61765	4.63628	28.8123	13.4505	1.53307	1.99768	2.16628	5.1741	4.46453	5.46415	6.23829	9.77396
Zm00001d043296	22.7076	52.3922	59.8083	60.1936	48.4509	13.1329	48.9224	2.42384	2.58561	9.30431	8.58763	1.72269	2.76659	4.59462	9.60131
Zm00001d043301	5.24155	3.33502	0.346718	0.210403	0.484044	7.71395	4.78152	12.1737	17.4489	14.1637	1.28742	13.3513	18.9091	5.87649	3.45877
Zm00001d016762	0	0.0825415	0	0	0	0.0962561	0.0437978	0.0748059	0.0857453	0	95.7728	0	0	0	0
Zm00001d026533	0	0	0	0	0	0	0	0	0	0	0	0	0	0	0
Zm00001d031421	50.3186	259.619	350.101	291.033	271.499	0	20.5411	0	0.0931949	0.0829559	0.44338	0	0.103194	0	0.154382
Zm00001d026542	0.309825	1.57189	6.39022	3.09874	6.32222	2.12869	8.58283	0	0.0524921	0.0700873	0.0253208	0	0.0538429	0.0864417	0
Zm00001d007251	1.24717	0.141991	0.454941	0.295817	0.371063	8.27902	0.678082	8.51449	5.30334	6.78598	0	0	0.142375	0.241933	0.0616927
Zm00001d026537	0	0.392598	0.908477	5.54368	1.17276	0	0	0.119225	0.13666	0.790697	0.0653498	0	0	0	0
Zm00001d016760	0	0.398372	2.23368	3.3198	3.12442	171.421	2.85366	0	0	0.0932712	1.69093	0.657342	1.44254	1.35306	3.81005
Zm00001d031426	0.688094	0	0	0	0.0672708	0.262646	0.0478036	0.0408567	0.421484	0.291804	415.331	0.0747876	0	0.0767135	0.234878
Zm00001d007248	0	0	0	0	0	0.0415696	0	0	0	0	0	0	0.084131	0.425164	0.185858
Zm00001d016759	0	0	0	0	0	0	0	0	0	0	0	0	0	0	0
Zm00001d043298	0.335248	0.12541	33.0828	40.9328	25.3752	0.0731226	5.0241	0	0	0.0289284	98.0398	0	0	0	0
Zm00001d007257	0.184886	0	0	0	0	0.423426	0.0642223	0	0	0	0.12088	0	0.0576165	0	0.105198
Zm00001d030755	0	0	0	0	0	0	0	0	0	0	0	0	0	0	0.135197
Zm00001d016757	0	0	0	0	0	0	0	0	0	0	0	0	0	0	0
Zm00001d007247	0	0.130362	0.278454	0.362119	0.778824	0	0.138344	0	0	0	0	0	0	0	0
