# Supplementary material for: Genome-wide association studies and whole-genome prediction reveal the genetic architecture of KRN in maize
Source: BMC Plant Biol. 2020 Oct 27;20:490. doi: 10.1186/s12870-020-02676-x (PMC7590725; doi:10.1186/s12870-020-02676-x)
Supplement: Supplementary file 11 — Additional file 11: Table S8. Genes related to spike mutation in maize. [file 12870_2020_2676_MOESM11_ESM.xlsx]

## Sheet: Table S8
Table S8 The genes related to the spike mutants in maize
ID	Series	q1	q2	ln_fc	qval	Significance
Zm00001d026530	mut_series_1mm	wt	tas	1.26543	0.00402096	yes
	mut_series_1mm	wt	ra1	-1.21454	1.57512e-05	yes
	mut_series_2mm	wt	ra2	-1.15091	0.00859032	yes
	mut_series_2mm	wt	tas	1.20658	0.0240486	yes
	mut_series_2mm	wt	ra1	-2.23075	1.12545e-06	yes
	tassel_2-5mm	wt	kn1	-0.319683	0.0061785	yes
Zm00001d016758	mut_series_1mm	wt	ra3	0.879114	0.0118561	yes
	mut_series_1mm	wt	ra2	0.879124	0.0424856	yes
	mut_series_2mm	wt	ra1	-1.97114	2.88467e-05	yes
	tassel_2-5mm	wt	kn1	0.300988	0.0485766	yes
Zm00001d016764	mut_series_1mm	wt	ra1	-0.864206	0.00427477	yes
	mut_series_2mm	wt	ra2	-1.54716	0.000181717	yes
	mut_series_2mm	wt	ra1	-1.70696	0.000949783	yes
Zm00001d016766	ear_2-5mm	wt	kn1	0.328579	0.0369868	yes
	mut_series_1mm	wt	ra3	1.38729	0.0103637	yes
	mut_series_1mm	wt	tas	1.43459	0.0299174	yes
Zm00001d016767	mut_series_1mm	wt	ra1	-0.950562	0.000748295	yes
	mut_series_2mm	wt	ra1	-1.61941	0.00100886	yes
Zm00001d026532	ear_2-5mm	wt	kn1	-0.162998	0.0242056	yes
	mut_series_2mm	wt	ra1	0.900276	0.0184234	yes
Zm00001d030759	ear_2-5mm	wt	kn1	-0.245016	0.0358129	yes
	mut_series_1mm	wt	tas	1.12884	0.0257912	yes
	mut_series_2mm	wt	ra1	-1.16225	0.0490898	yes
Zm00001d031422	mut_series_1mm	wt	ra3	0.940008	0.00829254	yes
	mut_series_1mm	wt	ra2	1.24104	0.00690727	yes
Zm00001d031423	mut_series_1mm	wt	ra3	0.857953	0.0177853	yes
	mut_series_2mm	wt	ra2	-1.00318	0.0283653	yes
	mut_series_2mm	wt	ra1	-2.08008	7.16175e-07	yes
Zm00001d031428	mut_series_1mm	wt	tas	3.26694	1.61955e-08	yes
	mut_series_2mm	wt	tas	2.59149	9.33909e-05	yes
	tassel_2-5mm	wt	kn1	-2.10026	0.00985035	yes
Zm00001d031429	ear_2-5mm	wt	kn1	-0.21962	1.58606e-05	yes
	mut_series_1mm	wt	ra3	0.560092	0.0411797	yes
Zm00001d031431	mut_series_1mm	wt	ra1	-0.876066	0.0028187	yes
	mut_series_2mm	wt	ra1	-1.22142	0.0240298	yes
Zm00001d043293	mut_series_1mm	wt	ra1	-1.00657	0.00537574	yes
	mut_series_2mm	wt	tas	1.10182	0.0462513	yes
	mut_series_2mm	wt	ra1	-1.30244	0.00641152	yes
Zm00001d043296	mut_series_1mm	wt	ra2	1.47506	0.0462551	yes
	tassel_2-5mm	wt	kn1	-0.734377	0.0112903	yes
Zm00001d007254	ear_2-5mm	wt	kn1	-0.301292	0.00346791	yes
	mut_series_2mm	wt	ra1	-1.56722	0.00574622	yes
Zm00001d043301	mut_series_1mm	wt	ra2	1.28059	0.0042306	yes
	mut_series_2mm	wt	ra1	1.13116	0.0176317	yes
Zm00001d007258	mut_series_2mm	wt	tas	2.05992	0.0161191	yes
Zm00001d026528	ear_2-5mm	wt	kn1	-0.401063	0.018924	yes
Zm00001d026531	tassel_2-5mm	wt	kn1	-0.494021	0.0300828	yes
Zm00001d026535	tassel_2-5mm	wt	kn1	-0.209406	0.0119043	yes
Zm00001d026536	mut_series_1mm	wt	ra3	1.16963	0.00301911	yes
Zm00001d026540	ear_2-5mm	wt	kn1	-0.18259	0.0131319	yes
Table note:
This is a consolidated RNA-seq output from differential expression analyses in Maize Inflorescence (http://www.maizeinflorescence.org/v4/query/genelist.php)
ID: Maize gene ID
Series: Mutant series
q1: subject 1 in comparison; wild type
q2: subject 2 in comparison; mutant
ln_fc: log fold change
qvalue: corrected p-value
Significance: whether the gene was called significant based on qvalue <0.05 and 10% FDR
