# Supplementary material for: Genome-wide association studies and whole-genome prediction reveal the genetic architecture of KRN in maize
Source: BMC Plant Biol. 2020 Oct 27;20:490. doi: 10.1186/s12870-020-02676-x (PMC7590725; doi:10.1186/s12870-020-02676-x)
Supplement: Supplementary file 13 — Additional file 13: Table S10. KRN prediction accuracies for different training population sizes. [file 12870_2020_2676_MOESM13_ESM.xlsx]

## Sheet: Table S10
Table S10 The KRN prediction accuracy of different training population sizes
Population Size	Prediciton Accuracy
0.05	0.157516
0.1	0.227694
0.2	0.294539
0.3	0.345821
0.4	0.374998
0.5	0.39924
0.6	0.422982
0.7	0.4332
0.8	0.433438
0.9	0.459585
