# Supplementary material for: Genome-wide association studies and whole-genome prediction reveal the genetic architecture of KRN in maize
Source: BMC Plant Biol. 2020 Oct 27;20:490. doi: 10.1186/s12870-020-02676-x (PMC7590725; doi:10.1186/s12870-020-02676-x)
Supplement: Supplementary file 14 — Additional file 14: Table S11. Comparison of prediction accuracy between the top tagSNPs and random tagSNPs. [file 12870_2020_2676_MOESM14_ESM.xlsx]

## Sheet: Table S11
Table S11 Comparison of the prediction accuracy between the top tagSNPs and random tagSNPs
Top-TagSNPs Number	Prediciton Accuracy	Randomly TagSNPs Number	Prediciton Accuracy
Top100-TagSNPs	0.58	Randomly100-TagSNPs	0.217923
Top200-TagSNPs	0.59	Randomly200-TagSNPs	0.266812
Top300-TagSNPs	0.61	Randomly300-TagSNPs	0.285872
Top400-TagSNPs	0.62	Randomly400-TagSNPs	0.297656
Top500-TagSNPs	0.64	Randomly500-TagSNPs	0.313192
Top600-TagSNPs	0.65	Randomly600-TagSNPs	0.313076
Top700-TagSNPs	0.66	Randomly700-TagSNPs	0.328561
