# Supplementary material for: Genome-wide association studies and whole-genome prediction reveal the genetic architecture of KRN in maize
Source: BMC Plant Biol. 2020 Oct 27;20:490. doi: 10.1186/s12870-020-02676-x (PMC7590725; doi:10.1186/s12870-020-02676-x)
Supplement: Supplementary file 15 — Additional file 15: Table S12. The prediction accuracies for KRN of the inbred lines obtained using the tagSNPs representing the significant QTNs identified by different methods. [file 12870_2020_2676_MOESM15_ESM.xlsx]

## Sheet: Table S12
Table S12 The prediction accuracies of KRN for the inbred lines using the tagSNP representing the significant QTNs identified by different methods
Env/Method	XX	BJ	GZL	BLUP
MLM	0.47 (41)	0.45 (33)	0.44 (19)	0.52 (31)
mrMLM	0.59 (110)	0.41 (15)	0.53 (33)	0.55 (70)
FASTmrMLM	0.54 (28)	0.47 (15)	0.58 (33)	0.54 (24)
FASTmrEMMA	0.48 (12)	0.34 (7)	0.41 (11)	0.43 (8)
pLARmEB	0.52 (27)	0.55 (20)	0.56 (29)	0.58 (32)
pKWmEB	0.38 (14)	0.55 (19)	0.51 (20)	0.59 (22)
ISIS EM-BLASSO	0.55 (27)	0.54 (21)	0.53 (33)	0.60 (34)
Common≥2	0.56 (31)	0.56 (26)	0.60 (38)	0.58 (31)
Common≥3	0.41 (14)	0.47 (9)	0.35 (12)	0.39 (10)
Common≥4	0.33 (8)	0.33 (3)	0.30 (5)	0.34 (5)
Common≥5	0.18 (2)	0.21 (1)	0.30 (4)	0.31 (3)
Common≥6	\	0.21 (1)	0.00 (1)	0.29 (2)
M-total	0.74 (204)	0.66 (87)	0.75 (118)	0.75 (167)
E-M-total (439)	0.75	0.68	0.76	0.79
M-total: total tagSNPs of seven methods in single environment
E-M-toal: total tagSNPs of seven methods in multiple environments
The numbers in parentheses represent the tagSNP number used to do the KRN prediction.
