# Supplementary material for: Genome-wide association studies and whole-genome prediction reveal the genetic architecture of KRN in maize
Source: BMC Plant Biol. 2020 Oct 27;20:490. doi: 10.1186/s12870-020-02676-x (PMC7590725; doi:10.1186/s12870-020-02676-x)
Supplement: Supplementary file 16 — Additional file 16: Table S13. Comparison of our GWAS results with QTNs detected in previous studies. [file 12870_2020_2676_MOESM16_ESM.xlsx]

## Sheet: Table S13
Table S13 Comparison of our GWAS results with QTNs detected in previous studies
Method	Env	Marker	Chr	Position*	- 200 kb	+ 200 kb	Genes	Brown et al., 2011_BN	Brown et al., 2011_BZ	Brown et al., 2011_CD	Brown et al., 2011_CL	Brown et al., 2011_ERN	Brown et al., 2011_SL	Brown et al., 2011_TL	Wu et al., 2016	Liu et al., 2015a	Chen et al., 2017
FASTmrMLM	GZL	SYN35346	1	2724801	2524801	2924801				Yes				Yes
mrMLM	GZL	PZE-101013646	1	7715520	7515520	7915520
pKWmEB	BLUP	PZE-101013646	1	7715520	7515520	7915520
ISIS EM-BLASSO	XX	PUT-163a-4609499-2076	1	12125242	11925242	12325242						Yes
mrMLM	XX	SYN12547	1	12916650	12716650	13116650
FASTmrMLM	XX	PZE-101026621	1	15989733	15789733	16189733				Yes					Yes
pLARmEB	XX	PZE-101026621	1	15989733	15789733	16189733				Yes					Yes
ISIS EM-BLASSO	XX	PZE-101026621	1	15989733	15789733	16189733				Yes					Yes
MLM	XX	PZE-101027616	1	16469415	16269415	16669415	CT2					Yes			Yes
MLM	GZL	PZE-101027616	1	16469415	16269415	16669415	CT2					Yes			Yes
MLM	BLUP	PZE-101027616	1	16469415	16269415	16669415	CT2					Yes			Yes
pKWmEB	GZL	PZE-101027616	1	16469415	16269415	16669415	CT2					Yes			Yes
MLM	BLUP	PZE-101028351	1	16826451	16626451	17026451						Yes			Yes
pLARmEB	XX	PZE-101028351	1	16826451	16626451	17026451						Yes			Yes
FASTmrMLM	BLUP	PZE-101028351	1	16826451	16626451	17026451						Yes			Yes
pLARmEB	BLUP	PZE-101028351	1	16826451	16626451	17026451						Yes			Yes
mrMLM	BLUP	ZM013364-0434	1	22918394	22718394	23118394							Yes	Yes
pKWmEB	BJ	PZE-101036862	1	24203826	24003826	24403826
ISIS EM-BLASSO	BJ	PZE-101036862	1	24203826	24003826	24403826
FASTmrEMMA	XX	PZE-101036991	1	24296357	24096357	24496357
ISIS EM-BLASSO	XX	PZE-101036991	1	24296357	24096357	24496357
mrMLM	BLUP	PZE-101038026	1	25287323	25087323	25487323									Yes
mrMLM	XX	PZE-101038678	1	25710823	25510823	25910823			Yes					Yes
mrMLM	GZL	SYN250	1	26930591	26730591	27130591			Yes		Yes			Yes
FASTmrMLM	GZL	SYN250	1	26930591	26730591	27130591			Yes		Yes			Yes
ISIS EM-BLASSO	GZL	SYN250	1	26930591	26730591	27130591			Yes		Yes			Yes
pKWmEB	GZL	PZE-101041070	1	27647579	27447579	27847579						Yes
ISIS EM-BLASSO	GZL	PZE-101041070	1	27647579	27447579	27847579						Yes
FASTmrMLM	BLUP	PZE-101041070	1	27647579	27447579	27847579						Yes
mrMLM	XX	PZE-101042212	1	28906803	28706803	29106803					Yes	Yes
mrMLM	BLUP	PZE-101044520	1	30300371	30100371	30500371						Yes			Yes
mrMLM	BLUP	PZE-101046045	1	31865758	31665758	32065758									Yes
mrMLM	XX	PZE-101051939	1	35926761	35726761	36126761
MLM	BJ	PZE-101053708	1	37841511	37641511	38041511									Yes
pKWmEB	BJ	PZE-101053708	1	37841511	37641511	38041511									Yes
MLM	XX	PZE-101055099	1	39065395	38865395	39265395					Yes
mrMLM	XX	PZE-101000111	1	39466036	39266036	39666036
mrMLM	BLUP	PZE-101000111	1	39466036	39266036	39666036
FASTmrMLM	GZL	PZE-101056000	1	39855704	39655704	40055704
ISIS EM-BLASSO	GZL	PZE-101056000	1	39855704	39655704	40055704
MLM	XX	SYN12586	1	43933334	43733334	44133334
MLM	XX	SYN12588	1	43936932	43736932	44136932
mrMLM	XX	SYN12588	1	43936932	43736932	44136932
mrMLM	BLUP	SYN12588	1	43936932	43736932	44136932
MLM	XX	PUT-163a-110942968-126	1	44356482	44156482	44556482
FASTmrEMMA	XX	PUT-163a-110942968-126	1	44356482	44156482	44556482
pKWmEB	XX	PUT-163a-110942968-126	1	44356482	44156482	44556482
ISIS EM-BLASSO	XX	PUT-163a-110942968-126	1	44356482	44156482	44556482
ISIS EM-BLASSO	BLUP	PUT-163a-110942968-126	1	44356482	44156482	44556482
MLM	XX	SYN36074	1	44961737	44761737	45161737
mrMLM	XX	SYN36078	1	44962551	44762551	45162551
mrMLM	XX	PZE-101063282	1	46581576	46381576	46781576	TS2								Yes
ISIS EM-BLASSO	GZL	SYN37775	1	47266552	47066552	47466552
MLM	XX	PZE-101064619	1	47601228	47401228	47801228
MLM	BLUP	PZE-101064619	1	47601228	47401228	47801228
FASTmrMLM	GZL	PZE-101064619	1	47601228	47401228	47801228
pLARmEB	BLUP	PZE-101064619	1	47601228	47401228	47801228
mrMLM	XX	PZE-101064994	1	48290407	48090407	48490407
MLM	BJ	PZE-101065129	1	48528134	48328134	48728134
mrMLM	BLUP	PZE-101065132	1	48531698	48331698	48731698
pKWmEB	GZL	PZE-101067576	1	51045203	50845203	51245203
mrMLM	XX	SYN10802	1	51409687	51209687	51609687							Yes	Yes
MLM	GZL	PZE-101070948	1	53425267	53225267	53625267							Yes		Yes
FASTmrMLM	GZL	PZE-101071373	1	53850272	53650272	54050272
pLARmEB	GZL	PZE-101071373	1	53850272	53650272	54050272						Yes
FASTmrEMMA	XX	SYN24646	1	54447812	54247812	54647812					Yes				Yes
ISIS EM-BLASSO	XX	SYN24640	1	54448987	54248987	54648987									Yes
mrMLM	BJ	PZE-101073494	1	56225526	56025526	56425526									Yes
pLARmEB	BJ	PZE-101073494	1	56225526	56025526	56425526									Yes
ISIS EM-BLASSO	BJ	PZE-101073494	1	56225526	56025526	56425526									Yes
mrMLM	GZL	PZE-101073495	1	56225862	56025862	56425862									Yes
ISIS EM-BLASSO	XX	PZE-101077866	1	62198836	61998836	62398836
pKWmEB	BJ	PZE-101077866	1	62198836	61998836	62398836
pLARmEB	BLUP	PZE-101077866	1	62198836	61998836	62398836
MLM	XX	PZE-101078631	1	63036046	62836046	63236046
MLM	BLUP	PZE-101078631	1	63036046	62836046	63236046
mrMLM	GZL	SYN15544	1	63939342	63739342	64139342			Yes						Yes
pLARmEB	GZL	SYN3993	1	65682808	65482808	65882808				Yes					Yes
FASTmrMLM	BJ	SYN25793	1	66849299	66649299	67049299				Yes
ISIS EM-BLASSO	BLUP	SYN25793	1	66849299	66649299	67049299
MLM	BLUP	PZE-101083422	1	71063700	70863700	71263700
MLM	XX	PZE-101084477	1	73203295	73003295	73403295
pKWmEB	XX	SYN3774	1	78238896	78038896	78438896
ISIS EM-BLASSO	BLUP	PZE-101090113	1	80563237	80363237	80763237
FASTmrMLM	GZL	PZE-101098762	1	90227037	90027037	90427037
FASTmrEMMA	GZL	PZE-101098762	1	90227037	90027037	90427037
pLARmEB	GZL	PZE-101098762	1	90227037	90027037	90427037
ISIS EM-BLASSO	GZL	PZE-101098762	1	90227037	90027037	90427037
mrMLM	BLUP	PZE-101101736	1	98032922	97832922	98232922							Yes		Yes
mrMLM	XX	SYN6563	1	101421835	101221835	101621835					Yes			Yes
mrMLM	BLUP	PZE-101103446	1	102152987	101952987	102352987
FASTmrMLM	BLUP	SYN21896	1	102153071	101953071	102353071								Yes
mrMLM	XX	SYN29801	1	114236990	114036990	114436990
mrMLM	BLUP	PZE-101114336	1	129335584	129135584	129535584
mrMLM	XX	PZE-101115265	1	134438494	134238494	134638494
mrMLM	XX	PZE-101115616	1	136082648	135882648	136282648
mrMLM	GZL	PZE-101115616	1	136082648	135882648	136282648
mrMLM	XX	PZE-101115855	1	137383087	137183087	137583087
mrMLM	XX	PZE-101116234	1	138632757	138432757	138832757
mrMLM	BLUP	PZE-101116784	1	139809535	139609535	140009535
pLARmEB	XX	PZE-101117018	1	140194679	139994679	140394679
FASTmrMLM	XX	PZE-101117483	1	141265978	141065978	141465978
ISIS EM-BLASSO	XX	PZE-101117483	1	141265978	141065978	141465978
ISIS EM-BLASSO	GZL	PZE-101117891	1	142551848	142351848	142751848
mrMLM	XX	PZE-101119050	1	145613419	145413419	145813419
mrMLM	XX	PZE-101124504	1	156527537	156327537	156727537									Yes
MLM	XX	PZE-101124566	1	156580056	156380056	156780056									Yes
MLM	GZL	PZE-101124566	1	156580056	156380056	156780056									Yes
MLM	BLUP	PZE-101124566	1	156580056	156380056	156780056									Yes
FASTmrMLM	XX	PZE-101124566	1	156580056	156380056	156780056									Yes
FASTmrMLM	GZL	PZE-101124566	1	156580056	156380056	156780056									Yes
FASTmrEMMA	GZL	PZE-101124566	1	156580056	156380056	156780056									Yes
pLARmEB	GZL	PZE-101124566	1	156580056	156380056	156780056									Yes
ISIS EM-BLASSO	GZL	PZE-101124566	1	156580056	156380056	156780056									Yes
mrMLM	BJ	PZE-101124566	1	156580056	156380056	156780056									Yes
FASTmrMLM	BJ	PZE-101124566	1	156580056	156380056	156780056									Yes
pLARmEB	BJ	PZE-101124566	1	156580056	156380056	156780056									Yes
ISIS EM-BLASSO	BJ	PZE-101124566	1	156580056	156380056	156780056									Yes
FASTmrMLM	BLUP	PZE-101124566	1	156580056	156380056	156780056									Yes
FASTmrEMMA	BLUP	PZE-101124566	1	156580056	156380056	156780056									Yes
pLARmEB	BLUP	PZE-101124566	1	156580056	156380056	156780056									Yes
pKWmEB	BLUP	PZE-101124566	1	156580056	156380056	156780056									Yes
ISIS EM-BLASSO	BLUP	PZE-101124566	1	156580056	156380056	156780056									Yes
FASTmrEMMA	XX	PZE-101126807	1	160857203	160657203	161057203
MLM	XX	PZE-101126936	1	160935568	160735568	161135568
pLARmEB	BJ	PZE-101127872	1	162279925	162079925	162479925
ISIS EM-BLASSO	BJ	PZE-101127872	1	162279925	162079925	162479925
mrMLM	XX	PZE-101129052	1	164413569	164213569	164613569
pLARmEB	XX	PZE-101129052	1	164413569	164213569	164613569
pKWmEB	XX	PZE-101129052	1	164413569	164213569	164613569
ISIS EM-BLASSO	XX	PZE-101129052	1	164413569	164213569	164613569
mrMLM	GZL	PZE-101139638	1	180264269	180064269	180464269									Yes
FASTmrMLM	BLUP	SYN8997	1	183294606	183094606	183494606
FASTmrEMMA	BLUP	SYN8997	1	183294606	183094606	183494606
pLARmEB	BLUP	SYN8997	1	183294606	183094606	183494606
ISIS EM-BLASSO	BLUP	SYN8997	1	183294606	183094606	183494606
MLM	XX	PZE-101144585	1	187526525	187326525	187726525									Yes
MLM	BLUP	PZE-101144585	1	187526525	187326525	187726525									Yes
FASTmrMLM	XX	PZE-101144585	1	187526525	187326525	187726525									Yes
FASTmrEMMA	XX	PZE-101144585	1	187526525	187326525	187726525									Yes
ISIS EM-BLASSO	XX	PZE-101144585	1	187526525	187326525	187726525									Yes
FASTmrMLM	BLUP	PZE-101144585	1	187526525	187326525	187726525									Yes
FASTmrEMMA	BLUP	PZE-101144585	1	187526525	187326525	187726525									Yes
pLARmEB	BLUP	PZE-101144585	1	187526525	187326525	187726525									Yes
ISIS EM-BLASSO	BLUP	PZE-101144585	1	187526525	187326525	187726525									Yes
mrMLM	BLUP	PZE-100001898	1	202995677	202795677	203195677
FASTmrEMMA	GZL	PZE-101161325	1	203502329	203302329	203702329
pKWmEB	GZL	PZE-101161325	1	203502329	203302329	203702329
ISIS EM-BLASSO	GZL	PZE-101161325	1	203502329	203302329	203702329
ISIS EM-BLASSO	BLUP	PZE-101161325	1	203502329	203302329	203702329
mrMLM	XX	SYN30978	1	203715870	203515870	203915870
MLM	XX	PZE-101161688	1	204081525	203881525	204281525				Yes		Yes
MLM	BJ	PZE-101161688	1	204081525	203881525	204281525						Yes
MLM	BLUP	PZE-101161688	1	204081525	203881525	204281525						Yes
FASTmrMLM	GZL	SYN20516	1	205691414	205491414	205891414						Yes
pLARmEB	GZL	SYN20516	1	205691414	205491414	205891414
FASTmrMLM	BLUP	SYN20516	1	205691414	205491414	205891414
mrMLM	GZL	PZE-101164815	1	207335901	207135901	207535901
mrMLM	BLUP	PZE-101169122	1	211914041	211714041	212114041
mrMLM	GZL	SYN8993	1	213860433	213660433	214060433
FASTmrMLM	BLUP	SYN8993	1	213860433	213660433	214060433
mrMLM	XX	PZE-101172448	1	215585654	215385654	215785654
mrMLM	GZL	PZE-101172448	1	215585654	215385654	215785654
mrMLM	BJ	PZE-101172448	1	215585654	215385654	215785654
mrMLM	XX	PZE-101174451	1	217968947	217768947	218168947
mrMLM	BLUP	PZA03630.2	1	219401367	219201367	219601367
mrMLM	XX	SYN15632	1	222430646	222230646	222630646
mrMLM	GZL	PZE-101180803	1	224511192	224311192	224711192
ISIS EM-BLASSO	GZL	PZE-101187799	1	232206710	232006710	232406710
mrMLM	XX	PZA00381.5	1	237639137	237439137	237839137			Yes
mrMLM	XX	SYN34992	1	237723238	237523238	237923238			Yes
pKWmEB	XX	PZE-101196147	1	243255282	243055282	243455282
pLARmEB	BLUP	PZE-101196289	1	243477429	243277429	243677429
pKWmEB	BLUP	PZE-101196289	1	243477429	243277429	243677429
MLM	GZL	PZE-101196337	1	243608346	243408346	243808346
mrMLM	XX	PZE-101196337	1	243608346	243408346	243808346
mrMLM	GZL	PZE-101196337	1	243608346	243408346	243808346
FASTmrMLM	GZL	PZE-101196337	1	243608346	243408346	243808346
pLARmEB	GZL	PZE-101196337	1	243608346	243408346	243808346
ISIS EM-BLASSO	GZL	PZE-101196337	1	243608346	243408346	243808346
mrMLM	BLUP	PZE-101196337	1	243608346	243408346	243808346
FASTmrEMMA	BLUP	PZE-101196421	1	243735528	243535528	243935528
FASTmrMLM	BLUP	PZE-101196460	1	243775792	243575792	243975792
mrMLM	BJ	PZA03404.1	1	249259485	249059485	249459485								Yes
mrMLM	BLUP	PZA03404.1	1	249259485	249059485	249459485								Yes
pLARmEB	BLUP	PZA03404.1	1	249259485	249059485	249459485								Yes
pKWmEB	BLUP	PZA03404.1	1	249259485	249059485	249459485								Yes
mrMLM	XX	PZE-101213906	1	263324406	263124406	263524406		Yes	Yes			Yes
FASTmrMLM	XX	SYN39174	1	264555055	264355055	264755055
FASTmrMLM	GZL	SYN39174	1	264555055	264355055	264755055
pLARmEB	GZL	SYN39174	1	264555055	264355055	264755055
pKWmEB	GZL	SYN39175	1	264555311	264355311	264755311
ISIS EM-BLASSO	GZL	SYN39175	1	264555311	264355311	264755311
FASTmrMLM	BJ	SYN39175	1	264555311	264355311	264755311
pLARmEB	BJ	SYN39175	1	264555311	264355311	264755311
ISIS EM-BLASSO	BLUP	SYN39175	1	264555311	264355311	264755311
mrMLM	BLUP	SYN33948	1	265185348	264985348	265385348						Yes	Yes	Yes
mrMLM	GZL	PZE-101220338	1	270836249	270636249	271036249					Yes				Yes
mrMLM	XX	SYN230	1	278427414	278227414	278627414				Yes			Yes	Yes
FASTmrMLM	XX	PZE-101230031	1	278564449	278364449	278764449				Yes			Yes	Yes
FASTmrEMMA	XX	PZE-101230031	1	278564449	278364449	278764449				Yes			Yes	Yes
pLARmEB	XX	PZE-101230031	1	278564449	278364449	278764449				Yes			Yes	Yes
pKWmEB	XX	PZE-101230031	1	278564449	278364449	278764449				Yes			Yes	Yes
ISIS EM-BLASSO	XX	PZE-101230031	1	278564449	278364449	278764449				Yes			Yes	Yes
FASTmrEMMA	GZL	PZE-101230031	1	278564449	278364449	278764449				Yes			Yes	Yes
pKWmEB	GZL	PZE-101230031	1	278564449	278364449	278764449				Yes			Yes	Yes
FASTmrEMMA	BLUP	PZE-101230031	1	278564449	278364449	278764449				Yes			Yes	Yes
ISIS EM-BLASSO	BLUP	PZE-101230031	1	278564449	278364449	278764449				Yes			Yes	Yes
mrMLM	BLUP	SYN28682	1	282929924	282729924	283129924				Yes
MLM	BJ	SYN8237	1	294218532	294018532	294418532
pKWmEB	BJ	PZE-101255156	1	297702828	297502828	297902828				Yes		Yes	Yes	Yes
MLM	BJ	SYN6307	2	2793593	2593593	2993593					Yes				Yes
mrMLM	XX	PZE-102007615	2	3859599	3659599	4059599		Yes	Yes		Yes				Yes
MLM	GZL	SYN37554	2	4825465	4625465	5025465		Yes	Yes				Yes		Yes
mrMLM	BJ	PUT-163a-148972919-653	2	6641377	6441377	6841377
FASTmrEMMA	BJ	PUT-163a-148972919-653	2	6641377	6441377	6841377
pLARmEB	GZL	PZA02272.3	2	9917183	9717183	10117183
pLARmEB	BJ	zfl2.9	2	12544790	12344790	12744790	ZFL2								Yes
mrMLM	BJ	PZA01753.1	2	14751136	14551136	14951136					Yes	Yes
mrMLM	XX	SYN14431	2	15786402	15586402	15986402		Yes		Yes
mrMLM	XX	SYN20893	2	18049708	17849708	18249708						Yes
pKWmEB	XX	SYN20893	2	18049708	17849708	18249708						Yes
mrMLM	XX	PZA03442.1	2	18125201	17925201	18325201						Yes
mrMLM	XX	SYN9103	2	20457435	20257435	20657435									Yes
mrMLM	BLUP	PZE-102047225	2	24809511	24609511	25009511									Yes
mrMLM	BLUP	PZE-102047388	2	24891407	24691407	25091407									Yes
FASTmrMLM	XX	PZE-102047455	2	24969432	24769432	25169432									Yes
mrMLM	BLUP	PZE-102049428	2	27586143	27386143	27786143
pKWmEB	GZL	PZE-102060376	2	38566708	38366708	38766708
pLARmEB	GZL	SYN33042	2	42553177	42353177	42753177			Yes
pKWmEB	BJ	PZE-102065949	2	43761978	43561978	43961978
ISIS EM-BLASSO	BJ	PZE-102065949	2	43761978	43561978	43961978
ISIS EM-BLASSO	GZL	PZE-102067222	2	44718397	44518397	44918397									Yes
mrMLM	XX	PUT-163a-148928624-349	2	44829763	44629763	45029763									Yes
mrMLM	GZL	SYN36680	2	55643529	55443529	55843529
mrMLM	BLUP	PZE-102076990	2	59015476	58815476	59215476			Yes
MLM	GZL	PZE-102081914	2	67327109	67127109	67527109
MLM	BLUP	PZE-102081914	2	67327109	67127109	67527109
pKWmEB	GZL	PZE-102081914	2	67327109	67127109	67527109
FASTmrMLM	BLUP	PZE-102081914	2	67327109	67127109	67527109
pKWmEB	BLUP	PZE-102081914	2	67327109	67127109	67527109
mrMLM	XX	PZE-102081960	2	67542525	67342525	67742525
mrMLM	XX	PZE-102083177	2	70224895	70024895	70424895
mrMLM	XX	PZE-102085065	2	73865091	73665091	74065091
mrMLM	BLUP	PZE-102085065	2	73865091	73665091	74065091
mrMLM	XX	PZE-102085154	2	74087965	73887965	74287965
FASTmrMLM	XX	PZE-102088378	2	87042473	86842473	87242473
FASTmrEMMA	GZL	PZE-102091229	2	94985599	94785599	95185599
pKWmEB	BLUP	PZE-102091229	2	94985599	94785599	95185599
mrMLM	XX	PZE-102096190	2	110541782	110341782	110741782
ISIS EM-BLASSO	BJ	SYN36972	2	125433245	125233245	125633245
mrMLM	XX	PZE-102104225	2	126153303	125953303	126353303
mrMLM	BLUP	PZE-102105969	2	133154426	132954426	133354426
mrMLM	BLUP	PZE-102113930	2	149521988	149321988	149721988
mrMLM	XX	PZE-102117362	2	154140384	153940384	154340384				Yes
mrMLM	BLUP	PZE-102117362	2	154140384	153940384	154340384				Yes
FASTmrMLM	BLUP	PZE-102117362	2	154140384	153940384	154340384				Yes
mrMLM	GZL	PZE-102119420	2	158767674	158567674	158967674
mrMLM	XX	PZE-102126234	2	175707661	175507661	175907661
MLM	XX	PZE-102127973	2	177778769	177578769	177978769		Yes
FASTmrMLM	XX	PZE-102127973	2	177778769	177578769	177978769		Yes
pKWmEB	XX	PZE-102127973	2	177778769	177578769	177978769		Yes
ISIS EM-BLASSO	XX	PZE-102127973	2	177778769	177578769	177978769		Yes
pLARmEB	BLUP	PZE-102129628	2	179803973	179603973	180003973	BAD1		Yes						Yes
MLM	XX	PZE-102130234	2	180241942	180041942	180441942					Yes
MLM	BJ	PZE-102130234	2	180241942	180041942	180441942					Yes
MLM	BLUP	PZE-102130234	2	180241942	180041942	180441942					Yes
FASTmrMLM	XX	PZE-102130234	2	180241942	180041942	180441942					Yes
FASTmrEMMA	XX	PZE-102130234	2	180241942	180041942	180441942					Yes
ISIS EM-BLASSO	XX	PZE-102130234	2	180241942	180041942	180441942					Yes
ISIS EM-BLASSO	GZL	PZE-102130234	2	180241942	180041942	180441942					Yes
pLARmEB	BJ	PZE-102130234	2	180241942	180041942	180441942					Yes
mrMLM	BLUP	PZE-102130370	2	180527724	180327724	180727724					Yes
MLM	BJ	PUT-163a-60342104-2435	2	181783940	181583940	181983940									Yes
MLM	XX	PZE-102140392	2	188406323	188206323	188606323
mrMLM	XX	SYN23017	2	188898125	188698125	189098125
mrMLM	GZL	SYN5255	2	194692701	194492701	194892701					Yes
FASTmrMLM	XX	SYNGENTA3331	2	199411715	199211715	199611715				Yes
pLARmEB	XX	SYNGENTA3331	2	199411715	199211715	199611715				Yes
ISIS EM-BLASSO	XX	SYNGENTA3331	2	199411715	199211715	199611715				Yes
mrMLM	BLUP	PZE-102154625	2	202283934	202083934	202483934			Yes						Yes
MLM	GZL	SYN13801	2	203199294	202999294	203399294			Yes		Yes
MLM	BLUP	PZE-102156525	2	203637839	203437839	203837839			Yes
pKWmEB	BLUP	PZE-102156525	2	203637839	203437839	203837839			Yes
pKWmEB	GZL	PZE-102162301	2	207975374	207775374	208175374
mrMLM	XX	SYN31932	2	209225381	209025381	209425381
MLM	XX	SYN10662	2	209496224	209296224	209696224
MLM	BLUP	SYN10662	2	209496224	209296224	209696224
FASTmrMLM	GZL	ZM012880-0215	2	209771448	209571448	209971448									Yes
pLARmEB	GZL	ZM012880-0215	2	209771448	209571448	209971448									Yes
ISIS EM-BLASSO	GZL	ZM012880-0215	2	209771448	209571448	209971448									Yes
MLM	GZL	PZE-102176259	2	219023013	218823013	219223013					Yes
MLM	BLUP	PZE-102176259	2	219023013	218823013	219223013					Yes
mrMLM	XX	PZE-102176259	2	219023013	218823013	219223013					Yes
FASTmrMLM	GZL	PZE-102176259	2	219023013	218823013	219223013					Yes
FASTmrEMMA	GZL	PZE-102176259	2	219023013	218823013	219223013					Yes
ISIS EM-BLASSO	GZL	PZE-102176259	2	219023013	218823013	219223013					Yes
mrMLM	BLUP	PZE-102176259	2	219023013	218823013	219223013					Yes
FASTmrEMMA	BLUP	PZE-102176259	2	219023013	218823013	219223013					Yes
pLARmEB	XX	SYN28305	2	222474438	222274438	222674438				Yes		Yes
ISIS EM-BLASSO	XX	SYN28305	2	222474438	222274438	222674438				Yes		Yes
pLARmEB	GZL	SYN28305	2	222474438	222274438	222674438				Yes		Yes
ISIS EM-BLASSO	GZL	SYN28305	2	222474438	222274438	222674438				Yes		Yes
ISIS EM-BLASSO	BLUP	SYN28305	2	222474438	222274438	222674438				Yes		Yes
FASTmrMLM	BJ	SYN7390	2	223424958	223224958	223624958					Yes
ISIS EM-BLASSO	BJ	SYN7390	2	223424958	223224958	223624958					Yes
mrMLM	XX	PZE-102186455	2	227397524	227197524	227597524
FASTmrMLM	XX	SYN37214	2	229447361	229247361	229647361					Yes				Yes
mrMLM	BLUP	SYN13444	2	231953296	231753296	232153296
mrMLM	XX	PZE-102193022	2	235887617	235687617	236087617									Yes
mrMLM	BJ	PUT-163a-18172180-1378	3	6733349	6533349	6933349
FASTmrMLM	BJ	PUT-163a-18172180-1378	3	6733349	6533349	6933349
FASTmrMLM	BLUP	PUT-163a-18172180-1378	3	6733349	6533349	6933349
ISIS EM-BLASSO	BLUP	SYN5742	3	7929036	7729036	8129036	CG1
pKWmEB	GZL	PZE-103015347	3	8074438	7874438	8274438									Yes
ISIS EM-BLASSO	GZL	PZE-103015347	3	8074438	7874438	8274438									Yes
FASTmrMLM	GZL	PZE-103016418	3	9118536	8918536	9318536								Yes	Yes
pLARmEB	GZL	PZE-103016418	3	9118536	8918536	9318536								Yes	Yes
pKWmEB	BLUP	PZE-103016418	3	9118536	8918536	9318536								Yes	Yes
mrMLM	BLUP	PZE-103016459	3	9125664	8925664	9325664								Yes	Yes
mrMLM	XX	SYN38432	3	12278416	12078416	12478416
mrMLM	BLUP	SYN38432	3	12278416	12078416	12478416
mrMLM	GZL	PZE-103021311	3	13186620	12986620	13386620								Yes
mrMLM	XX	SYN37730	3	13227121	13027121	13427121
mrMLM	BLUP	SYN37356	3	13508913	13308913	13708913
mrMLM	XX	PZE-103023652	3	15787666	15587666	15987666
ISIS EM-BLASSO	GZL	PZE-103025270	3	17651457	17451457	17851457							Yes
FASTmrMLM	BJ	PZE-103025270	3	17651457	17451457	17851457							Yes
ISIS EM-BLASSO	BJ	PZE-103025270	3	17651457	17451457	17851457							Yes
pLARmEB	BLUP	PZE-103025270	3	17651457	17451457	17851457							Yes
FASTmrMLM	GZL	ZM013773-0223	3	17753671	17553671	17953671							Yes
ISIS EM-BLASSO	BLUP	ZM013773-0223	3	17753671	17553671	17953671							Yes
pLARmEB	BLUP	PZE-103025781	3	18360383	18160383	18560383
mrMLM	BLUP	PZE-103026175	3	18970151	18770151	19170151
pLARmEB	BJ	PZE-103028991	3	21327025	21127025	21527025
mrMLM	XX	PZE-103033517	3	25843911	25643911	26043911
pKWmEB	XX	PZE-103033517	3	25843911	25643911	26043911
mrMLM	GZL	PZE-103033919	3	26093232	25893232	26293232
pLARmEB	GZL	PZE-103033919	3	26093232	25893232	26293232
FASTmrMLM	BJ	PZE-103035720	3	28645059	28445059	28845059							Yes		Yes
ISIS EM-BLASSO	BJ	PZE-103035720	3	28645059	28445059	28845059							Yes		Yes
ISIS EM-BLASSO	BLUP	PZE-103035720	3	28645059	28445059	28845059							Yes		Yes
MLM	XX	PZE-103036000	3	28849320	28649320	29049320
mrMLM	XX	PZE-103036152	3	29248214	29048214	29448214	FEA3
FASTmrMLM	XX	PZE-103036473	3	29670555	29470555	29870555
pKWmEB	BLUP	PZE-103036473	3	29670555	29470555	29870555
mrMLM	XX	SYN12770	3	35020985	34820985	35220985			Yes				Yes		Yes
mrMLM	XX	PZE-103042027	3	38962447	38762447	39162447
mrMLM	XX	PZE-103044886	3	44986969	44786969	45186969				Yes
mrMLM	XX	PZE-103051144	3	55987234	55787234	56187234
mrMLM	GZL	PZE-103054873	3	64092165	63892165	64292165					Yes
pLARmEB	XX	PZE-103056832	3	68895496	68695496	69095496
mrMLM	XX	PZE-103062066	3	91168565	90968565	91368565
pKWmEB	GZL	PZE-103063945	3	97157758	96957758	97357758
mrMLM	XX	PZE-103064975	3	100224466	100024466	100424466
mrMLM	XX	SYN28953	3	112264044	112064044	112464044
pLARmEB	XX	SYN12132	3	119334587	119134587	119534587									Yes
ISIS EM-BLASSO	XX	SYN12132	3	119334587	119134587	119534587									Yes
pLARmEB	BLUP	SYN12132	3	119334587	119134587	119534587									Yes
mrMLM	XX	SYN29705	3	121784311	121584311	121984311
pLARmEB	BLUP	PZE-103075828	3	121884588	121684588	122084588
FASTmrMLM	GZL	PZE-103079295	3	127487839	127287839	127687839		Yes							Yes
mrMLM	GZL	PZE-103081129	3	131056986	130856986	131256986						Yes
pLARmEB	GZL	PZE-103081129	3	131056986	130856986	131256986						Yes
mrMLM	BLUP	PZE-103081129	3	131056986	130856986	131256986						Yes
FASTmrMLM	XX	PZE-103081408	3	131412397	131212397	131612397
pLARmEB	XX	PZE-103081408	3	131412397	131212397	131612397
MLM	XX	PZE-103083934	3	135109060	134909060	135309060
mrMLM	XX	PZE-103085573	3	137795472	137595472	137995472
mrMLM	XX	PZE-103086695	3	139785457	139585457	139985457									Yes
FASTmrMLM	XX	PZE-103087649	3	141667891	141467891	141867891
FASTmrEMMA	XX	PZE-103087649	3	141667891	141467891	141867891
ISIS EM-BLASSO	XX	PZE-103087649	3	141667891	141467891	141867891
FASTmrMLM	BLUP	PZE-103087649	3	141667891	141467891	141867891
ISIS EM-BLASSO	BLUP	PZE-103087649	3	141667891	141467891	141867891
mrMLM	BLUP	PZE-103088400	3	142784264	142584264	142984264			Yes
mrMLM	XX	PZE-103089180	3	143592139	143392139	143792139
pLARmEB	XX	PZE-103089194	3	143605915	143405915	143805915
pKWmEB	XX	PZE-103089194	3	143605915	143405915	143805915
mrMLM	BLUP	PZE-103096038	3	154732427	154532427	154932427				Yes					Yes
mrMLM	XX	PZE-103096667	3	155273261	155073261	155473261							Yes
mrMLM	XX	SYN5822	3	156313068	156113068	156513068
mrMLM	BLUP	PZE-103097885	3	156476627	156276627	156676627
mrMLM	XX	PZD00003.1	3	161572452	161372452	161772452						Yes
pKWmEB	GZL	ZM003119-1985	3	164441508	164241508	164641508			Yes			Yes	Yes
mrMLM	BJ	ZM003119-1985	3	164441508	164241508	164641508			Yes			Yes	Yes
pKWmEB	BJ	PZE-103104752	3	164520646	164320646	164720646			Yes			Yes
mrMLM	GZL	PZE-103110997	3	169704011	169504011	169904011
mrMLM	BLUP	SYN32932	3	169770452	169570452	169970452
MLM	XX	PZE-103111260	3	170037125	169837125	170237125
MLM	BLUP	PZE-103111260	3	170037125	169837125	170237125
mrMLM	XX	PZE-103111260	3	170037125	169837125	170237125
pLARmEB	XX	PZE-103111260	3	170037125	169837125	170237125
pKWmEB	XX	PZE-103111260	3	170037125	169837125	170237125
FASTmrMLM	BLUP	PZE-103111260	3	170037125	169837125	170237125
MLM	XX	PZE-103111262	3	170037397	169837397	170237397
FASTmrMLM	GZL	PZE-103111300	3	170044544	169844544	170244544
mrMLM	BLUP	PZE-103118417	3	175394932	175194932	175594932
MLM	BJ	PZE-103120924	3	177441898	177241898	177641898			Yes						Yes
MLM	BLUP	PZE-103120924	3	177441898	177241898	177641898			Yes						Yes
mrMLM	XX	PZE-103120924	3	177441898	177241898	177641898			Yes						Yes
mrMLM	GZL	SYN31225	3	179340764	179140764	179540764		Yes							Yes
mrMLM	BLUP	PZE-103123894	3	179808629	179608629	180008629		Yes							Yes
mrMLM	XX	PZE-103134363	3	188316234	188116234	188516234
FASTmrMLM	BJ	SYN30262	3	189037692	188837692	189237692
ISIS EM-BLASSO	BJ	SYN30262	3	189037692	188837692	189237692
MLM	BJ	PUT-163a-110967306-138	3	191981941	191781941	192181941
MLM	BLUP	PUT-163a-110967306-138	3	191981941	191781941	192181941
mrMLM	BJ	PUT-163a-110967306-138	3	191981941	191781941	192181941
pKWmEB	BJ	PUT-163a-110967306-138	3	191981941	191781941	192181941
mrMLM	BLUP	PUT-163a-110967306-138	3	191981941	191781941	192181941
pLARmEB	BLUP	PUT-163a-110967306-138	3	191981941	191781941	192181941
MLM	BLUP	PUT-163a-149109030-949	3	191982371	191782371	192182371
mrMLM	BLUP	PZE-103140670	3	194356646	194156646	194556646
mrMLM	GZL	PZE-103145363	3	198489683	198289683	198689683
mrMLM	BLUP	PZE-103152788	3	204800724	204600724	205000724						Yes	Yes
mrMLM	GZL	SYN36397	3	212237199	212037199	212437199		Yes			Yes
MLM	BJ	PZE-103167510	3	214729655	214529655	214929655		Yes			Yes
FASTmrMLM	BJ	PZE-103167510	3	214729655	214529655	214929655		Yes			Yes
pLARmEB	BJ	PZE-103167510	3	214729655	214529655	214929655		Yes			Yes
ISIS EM-BLASSO	XX	PZE-103167850	3	214900489	214700489	215100489									Yes
pLARmEB	BLUP	PZE-103167850	3	214900489	214700489	215100489									Yes
ISIS EM-BLASSO	BLUP	PZE-103167850	3	214900489	214700489	215100489									Yes
pLARmEB	XX	SYN6772	3	216266461	216066461	216466461			Yes		Yes				Yes
pLARmEB	BJ	SYN31044	3	218320678	218120678	218520678										Yes
FASTmrMLM	GZL	PZE-103173892	3	219084299	218884299	219284299			Yes			Yes
ISIS EM-BLASSO	GZL	PZE-103173892	3	219084299	218884299	219284299			Yes			Yes
pKWmEB	BLUP	SYN33537	3	219965153	219765153	220165153			Yes
pKWmEB	XX	PZE-103177780	3	222106661	221906661	222306661
MLM	XX	SYN30485	3	224232258	224032258	224432258		Yes
MLM	XX	ZM013362-0298	3	224324580	224124580	224524580		Yes
mrMLM	XX	SYN38592	3	228826652	228626652	229026652
ISIS EM-BLASSO	BLUP	SYN38592	3	228826652	228626652	229026652
MLM	XX	PZE-103186378	3	228981696	228781696	229181696
ISIS EM-BLASSO	BLUP	PZE-103186532	3	229099275	228899275	229299275
FASTmrMLM	BLUP	PZE-103187323	3	230426900	230226900	230626900
pLARmEB	BLUP	PZE-103187323	3	230426900	230226900	230626900
FASTmrMLM	GZL	PZE-104000308	4	609379	409379	809379
pLARmEB	GZL	PZE-104000308	4	609379	409379	809379
mrMLM	BLUP	PZE-104000308	4	609379	409379	809379
mrMLM	BLUP	PZE-104000439	4	720430	520430	920430
mrMLM	GZL	PZE-104000566	4	794057	594057	994057
pLARmEB	BJ	SYN22926	4	2264997	2064997	2464997								Yes
pKWmEB	BLUP	SYN22926	4	2264997	2064997	2464997								Yes
mrMLM	XX	SYN22917	4	2272806	2072806	2472806								Yes
mrMLM	XX	SYN1064	4	3134999	2934999	3334999						Yes
mrMLM	BLUP	SYN1064	4	3134999	2934999	3334999						Yes
MLM	XX	PZA03227.1	4	3895352	3695352	4095352
mrMLM	XX	PZE-104009428	4	6411450	6211450	6611450				Yes
pKWmEB	BLUP	SYN19801	4	7287899	7087899	7487899
ISIS EM-BLASSO	BLUP	SYN19801	4	7287899	7087899	7487899
pKWmEB	GZL	PZE-104010371	4	7443193	7243193	7643193
pLARmEB	XX	PZE-104011437	4	9937792	9737792	10137792				Yes
MLM	XX	PZE-104012925	4	11046934	10846934	11246934					Yes
MLM	BLUP	PZE-104012925	4	11046934	10846934	11246934					Yes
ISIS EM-BLASSO	GZL	SYN1989	4	11352711	11152711	11552711										Yes
MLM	BJ	PZE-104013794	4	12027041	11827041	12227041
MLM	BLUP	PZE-104013794	4	12027041	11827041	12227041
pLARmEB	BJ	PZE-104013794	4	12027041	11827041	12227041
pKWmEB	BJ	PZE-104013794	4	12027041	11827041	12227041
ISIS EM-BLASSO	BJ	PZE-104013794	4	12027041	11827041	12227041
mrMLM	XX	PZE-104015863	4	15494824	15294824	15694824
mrMLM	XX	PZE-104016126	4	15784865	15584865	15984865
mrMLM	XX	PZE-104016299	4	16059285	15859285	16259285
mrMLM	GZL	PZE-104016299	4	16059285	15859285	16259285
MLM	XX	PZE-104016322	4	16092078	15892078	16292078
MLM	BLUP	PZE-104016322	4	16092078	15892078	16292078
FASTmrEMMA	GZL	PZE-104016322	4	16092078	15892078	16292078
mrMLM	BJ	PZE-104016322	4	16092078	15892078	16292078
FASTmrMLM	XX	PZE-104016440	4	16196787	15996787	16396787
pLARmEB	XX	PZE-104016598	4	16339600	16139600	16539600
mrMLM	BLUP	SYN24025	4	20603521	20403521	20803521				Yes
mrMLM	GZL	PUT-163a-78082681-4153	4	29654242	29454242	29854242
mrMLM	XX	PZE-104037875	4	52660785	52460785	52860785
mrMLM	XX	PZE-104040078	4	60249256	60049256	60449256
mrMLM	BJ	PZE-104045704	4	75395363	75195363	75595363						Yes
mrMLM	XX	PZE-104048427	4	81481392	81281392	81681392
mrMLM	XX	PZE-104048444	4	81520090	81320090	81720090
ISIS EM-BLASSO	XX	PZE-104049502	4	83638799	83438799	83838799
pKWmEB	GZL	PZE-104049598	4	83973319	83773319	84173319
ISIS EM-BLASSO	BLUP	PZE-104049824	4	84518491	84318491	84718491
FASTmrEMMA	BJ	PZE-104051622	4	88919130	88719130	89119130
mrMLM	GZL	PZE-104052299	4	90340802	90140802	90540802
mrMLM	BLUP	PZE-104052299	4	90340802	90140802	90540802
mrMLM	BLUP	PZE-104053129	4	91920576	91720576	92120576									Yes
mrMLM	BLUP	PZE-104053465	4	92620152	92420152	92820152									Yes
mrMLM	BLUP	SYN5359	4	102951123	102751123	103151123				Yes
pLARmEB	BJ	PZE-104056726	4	103661880	103461880	103861880
ISIS EM-BLASSO	BJ	PZE-104056726	4	103661880	103461880	103861880
mrMLM	BLUP	PZE-104056829	4	103896639	103696639	104096639
mrMLM	BLUP	PZE-104057077	4	105479921	105279921	105679921
mrMLM	BLUP	PZE-104059215	4	113789485	113589485	113989485
ISIS EM-BLASSO	BLUP	PZE-104064852	4	126804742	126604742	127004742
pKWmEB	XX	PZE-104065026	4	127413154	127213154	127613154
mrMLM	BLUP	PZE-104065026	4	127413154	127213154	127613154
mrMLM	XX	SYN31631	4	135203044	135003044	135403044
mrMLM	XX	PZE-104068729	4	135835242	135635242	136035242									Yes
MLM	XX	PZE-104068814	4	136076031	135876031	136276031									Yes
FASTmrMLM	XX	PZE-104068814	4	136076031	135876031	136276031									Yes
FASTmrEMMA	XX	PZE-104068814	4	136076031	135876031	136276031									Yes
ISIS EM-BLASSO	XX	PZE-104068814	4	136076031	135876031	136276031									Yes
mrMLM	XX	PZE-104072297	4	142571752	142371752	142771752
mrMLM	BLUP	PZE-104072906	4	143132612	142932612	143332612
mrMLM	XX	SYN33473	4	145403743	145203743	145603743
mrMLM	BLUP	PZE-104082907	4	156132767	155932767	156332767							Yes
FASTmrMLM	GZL	PZE-104084021	4	157004666	156804666	157204666									Yes
ISIS EM-BLASSO	GZL	PZE-104084021	4	157004666	156804666	157204666									Yes
ISIS EM-BLASSO	BJ	PZE-104084021	4	157004666	156804666	157204666									Yes
FASTmrMLM	BLUP	PZE-104084021	4	157004666	156804666	157204666									Yes
pLARmEB	BLUP	PZE-104084021	4	157004666	156804666	157204666									Yes
ISIS EM-BLASSO	XX	PZE-104084170	4	157041350	156841350	157241350									Yes
FASTmrMLM	XX	PZE-104090244	4	165086991	164886991	165286991		Yes
pLARmEB	XX	PZE-104090244	4	165086991	164886991	165286991		Yes
pKWmEB	XX	PZE-104090244	4	165086991	164886991	165286991		Yes
mrMLM	BLUP	PZE-104090244	4	165086991	164886991	165286991		Yes
pLARmEB	XX	SYN2154	4	170717389	170517389	170917389									Yes
pKWmEB	XX	SYN2154	4	170717389	170517389	170917389									Yes
mrMLM	GZL	SYN2308	4	180143749	179943749	180343749									Yes
ISIS EM-BLASSO	BJ	SYN2308	4	180143749	179943749	180343749									Yes
FASTmrMLM	BLUP	SYN2313	4	180144048	179944048	180344048									Yes
pLARmEB	BLUP	SYN2313	4	180144048	179944048	180344048									Yes
FASTmrMLM	BJ	PZE-104104913	4	180318969	180118969	180518969									Yes
mrMLM	XX	PZE-104108639	4	184398849	184198849	184598849
FASTmrMLM	XX	SYN3148	4	184791721	184591721	184991721
ISIS EM-BLASSO	GZL	PZE-104109712	4	184934937	184734937	185134937
mrMLM	XX	SYN3156	4	184936286	184736286	185136286
pLARmEB	GZL	SYN3156	4	184936286	184736286	185136286
FASTmrMLM	XX	PZE-104111481	4	189098078	188898078	189298078
mrMLM	XX	PZE-104115744	4	197063587	196863587	197263587
mrMLM	BLUP	PZE-104121323	4	204018524	203818524	204218524									Yes
FASTmrMLM	XX	PZE-104126928	4	211010709	210810709	211210709
FASTmrEMMA	XX	PZE-104126928	4	211010709	210810709	211210709
pLARmEB	XX	PZE-104126928	4	211010709	210810709	211210709
ISIS EM-BLASSO	XX	PZE-104126928	4	211010709	210810709	211210709
pKWmEB	BJ	PZE-104127244	4	211708569	211508569	211908569
pKWmEB	XX	PZE-104127249	4	211708827	211508827	211908827
FASTmrMLM	GZL	PZA03271.1	4	216812238	216612238	217012238
pLARmEB	BLUP	PZA03271.1	4	216812238	216612238	217012238
FASTmrMLM	BLUP	PZE-104130985	4	217927510	217727510	218127510
pLARmEB	BLUP	PZE-104130985	4	217927510	217727510	218127510
ISIS EM-BLASSO	BLUP	PZE-104130985	4	217927510	217727510	218127510
pKWmEB	GZL	PZE-104132640	4	221602935	221402935	221802935
mrMLM	XX	PUT-163a-149109388-951	4	222646984	222446984	222846984
mrMLM	XX	SYN8301	4	223208888	223008888	223408888
mrMLM	XX	PZE-104135939	4	227137520	226937520	227337520
mrMLM	XX	PZE-104137492	4	229820851	229620851	230020851
mrMLM	XX	PZE-104137567	4	229912113	229712113	230112113
FASTmrMLM	XX	SYN29804	4	235776135	235576135	235976135
ISIS EM-BLASSO	XX	SYN29804	4	235776135	235576135	235976135
mrMLM	GZL	PZE-104141864	4	236000242	235800242	236200242
mrMLM	GZL	SYNGENTA1576	4	237511808	237311808	237711808
mrMLM	XX	SYN11062	4	238546709	238346709	238746709
ISIS EM-BLASSO	GZL	SYN11062	4	238546709	238346709	238746709
mrMLM	BJ	SYN11062	4	238546709	238346709	238746709
ISIS EM-BLASSO	BJ	SYN11062	4	238546709	238346709	238746709
mrMLM	BLUP	SYN11062	4	238546709	238346709	238746709
FASTmrMLM	BLUP	SYN11062	4	238546709	238346709	238746709
pLARmEB	BLUP	SYN11062	4	238546709	238346709	238746709
ISIS EM-BLASSO	BLUP	SYN11062	4	238546709	238346709	238746709
pKWmEB	GZL	PZE-104146082	4	240030499	239830499	240230499				Yes
MLM	XX	SYN7817	4	243937263	243737263	244137263
mrMLM	XX	SYN26004	4	244829432	244629432	245029432					Yes
FASTmrMLM	XX	SYN35364	5	2186384	1986384	2386384		Yes	Yes
MLM	XX	PZE-105011866	5	5192958	4992958	5392958
MLM	GZL	PZA00089.3	5	5267091	5067091	5467091								Yes
MLM	XX	SYN12682	5	5368797	5168797	5568797								Yes
pLARmEB	BJ	PZE-105016060	5	6945520	6745520	7145520						Yes			Yes
mrMLM	XX	PZE-105016693	5	7232757	7032757	7432757
FASTmrMLM	BLUP	SYN23472	5	8530735	8330735	8730735		Yes							Yes
FASTmrMLM	XX	SYN14823	5	13201762	13001762	13401762				Yes
mrMLM	XX	SYN19683	5	13656753	13456753	13856753				Yes					Yes
FASTmrMLM	GZL	PZE-105030100	5	15612329	15412329	15812329									Yes
pLARmEB	GZL	PZE-105030100	5	15612329	15412329	15812329									Yes
MLM	XX	PZE-105040178	5	25374631	25174631	25574631
mrMLM	GZL	PZE-105042248	5	28262645	28062645	28462645
ISIS EM-BLASSO	GZL	PZE-105042248	5	28262645	28062645	28462645
FASTmrMLM	BJ	PZE-105042248	5	28262645	28062645	28462645
pLARmEB	BJ	PZE-105042248	5	28262645	28062645	28462645
FASTmrMLM	BLUP	PZE-105042248	5	28262645	28062645	28462645
pLARmEB	BLUP	PZE-105042248	5	28262645	28062645	28462645
ISIS EM-BLASSO	BLUP	PZE-105042248	5	28262645	28062645	28462645
mrMLM	XX	PZE-105046761	5	34958587	34758587	35158587
FASTmrMLM	GZL	PZE-105047074	5	35594022	35394022	35794022
pLARmEB	GZL	PZE-105047074	5	35594022	35394022	35794022
mrMLM	XX	PHM3691.15	5	37794970	37594970	37994970
mrMLM	XX	SYN29119	5	38246961	38046961	38446961
mrMLM	XX	PZE-105053419	5	48391886	48191886	48591886					Yes				Yes
mrMLM	XX	PZE-105069906	5	73628356	73428356	73828356					Yes
mrMLM	XX	PZE-105070603	5	73958500	73758500	74158500
mrMLM	XX	PZE-105077838	5	87055869	86855869	87255869				Yes
mrMLM	BLUP	PZE-105078491	5	88439227	88239227	88639227								Yes
mrMLM	BLUP	PZE-105078724	5	88738691	88538691	88938691								Yes
mrMLM	XX	PZE-105088737	5	119707329	119507329	119907329
mrMLM	BLUP	PZE-105088964	5	120907221	120707221	121107221
mrMLM	BJ	PZE-105090938	5	127222320	127022320	127422320
MLM	BLUP	PZE-105091239	5	127743464	127543464	127943464
mrMLM	BLUP	PZE-105091239	5	127743464	127543464	127943464
FASTmrMLM	BLUP	PZE-105091239	5	127743464	127543464	127943464
FASTmrEMMA	BLUP	PZE-105091239	5	127743464	127543464	127943464
ISIS EM-BLASSO	BLUP	PZE-105091239	5	127743464	127543464	127943464
mrMLM	GZL	PZE-105096539	5	141525865	141325865	141725865
FASTmrMLM	XX	SYN13749	5	142934818	142734818	143134818									Yes
FASTmrMLM	GZL	SYN13749	5	142934818	142734818	143134818									Yes
ISIS EM-BLASSO	GZL	SYN13749	5	142934818	142734818	143134818									Yes
pLARmEB	BJ	PZE-105097699	5	143324375	143124375	143524375
mrMLM	BLUP	PZE-105102238	5	153311201	153111201	153511201
pKWmEB	BLUP	PZE-105106278	5	161204982	161004982	161404982
ISIS EM-BLASSO	BLUP	PZE-105106278	5	161204982	161004982	161404982
mrMLM	BLUP	PZE-105106315	5	161242308	161042308	161442308
MLM	BJ	PZE-105108222	5	164301324	164101324	164501324						Yes			Yes
MLM	BJ	PZE-105109742	5	166338116	166138116	166538116
FASTmrEMMA	BJ	PZE-105111962	5	168268797	168068797	168468797
pKWmEB	BJ	PZE-105111962	5	168268797	168068797	168468797
mrMLM	XX	PZE-105113489	5	169716913	169516913	169916913		Yes			Yes
MLM	XX	PZE-105114946	5	171175301	170975301	171375301			Yes
mrMLM	GZL	PZE-105114980	5	171187130	170987130	171387130			Yes
FASTmrMLM	GZL	PZE-105114980	5	171187130	170987130	171387130			Yes
pLARmEB	GZL	PZE-105114980	5	171187130	170987130	171387130			Yes
FASTmrMLM	BLUP	PZE-105114980	5	171187130	170987130	171387130			Yes
pKWmEB	BLUP	PZE-105114980	5	171187130	170987130	171387130			Yes
ISIS EM-BLASSO	BLUP	PZE-105114980	5	171187130	170987130	171387130			Yes
MLM	BJ	SYN38847	5	171769046	171569046	171969046			Yes
MLM	GZL	SYN38847	5	171769046	171569046	171969046			Yes
MLM	BLUP	SYN38847	5	171769046	171569046	171969046			Yes
FASTmrMLM	XX	SYN11020	5	173586491	173386491	173786491
ISIS EM-BLASSO	XX	SYN11020	5	173586491	173386491	173786491
FASTmrEMMA	BJ	SYN11017	5	173587333	173387333	173787333
pKWmEB	BJ	SYN11017	5	173587333	173387333	173787333
ISIS EM-BLASSO	BJ	SYN11017	5	173587333	173387333	173787333
FASTmrEMMA	BLUP	SYN11017	5	173587333	173387333	173787333
MLM	BJ	ZM013637-0448	5	173857148	173657148	174057148
pKWmEB	BJ	ZM013637-0448	5	173857148	173657148	174057148
mrMLM	GZL	SYN32470	5	176348289	176148289	176548289
MLM	XX	SYN31361	5	177458131	177258131	177658131
mrMLM	GZL	SYN31361	5	177458131	177258131	177658131
FASTmrMLM	GZL	SYN31361	5	177458131	177258131	177658131
pLARmEB	XX	SYN37071	5	178108463	177908463	178308463
MLM	BLUP	SYN38466	5	178630838	178430838	178830838
MLM	BLUP	PZE-105128217	5	184744673	184544673	184944673		Yes
pLARmEB	GZL	PZE-105128217	5	184744673	184544673	184944673		Yes
ISIS EM-BLASSO	GZL	PZE-105128217	5	184744673	184544673	184944673		Yes
pKWmEB	BLUP	PZE-105128217	5	184744673	184544673	184944673		Yes
MLM	XX	PZE-105129197	5	185686368	185486368	185886368		Yes							Yes
MLM	BLUP	PZE-105129197	5	185686368	185486368	185886368		Yes							Yes
mrMLM	XX	PZE-105130639	5	186470489	186270489	186670489								Yes
pKWmEB	GZL	SYN10270	5	187955051	187755051	188155051
MLM	GZL	PZE-105134207	5	189814072	189614072	190014072
mrMLM	XX	PZE-105134207	5	189814072	189614072	190014072
pLARmEB	BLUP	PZE-105134207	5	189814072	189614072	190014072
mrMLM	XX	PZE-105136089	5	190968574	190768574	191168574									Yes
mrMLM	XX	PZE-105136959	5	191536282	191336282	191736282									Yes
MLM	BJ	PZE-105137497	5	191733417	191533417	191933417									Yes
MLM	BLUP	PZE-105137497	5	191733417	191533417	191933417									Yes
MLM	BJ	PZE-105138838	5	193133139	192933139	193333139
MLM	BJ	SYN26063	5	193447764	193247764	193647764
mrMLM	XX	SYN1173	5	194661645	194461645	194861645
mrMLM	XX	PZE-105141682	5	195419511	195219511	195619511									Yes
mrMLM	BLUP	PZE-105141682	5	195419511	195219511	195619511									Yes
mrMLM	BJ	SYN28488	5	195955412	195755412	196155412
mrMLM	BLUP	SYN28488	5	195955412	195755412	196155412
MLM	XX	PZE-105146456	5	198796573	198596573	198996573
FASTmrMLM	XX	PZE-105146456	5	198796573	198596573	198996573
FASTmrEMMA	XX	PZE-105146456	5	198796573	198596573	198996573
pLARmEB	XX	PZE-105146456	5	198796573	198596573	198996573
ISIS EM-BLASSO	XX	PZE-105146456	5	198796573	198596573	198996573
FASTmrMLM	BLUP	PZE-105146456	5	198796573	198596573	198996573
ISIS EM-BLASSO	BLUP	PZE-105146456	5	198796573	198596573	198996573
FASTmrMLM	BLUP	SYN27814	5	200602846	200402846	200802846			Yes		Yes				Yes
FASTmrMLM	BLUP	PZE-105152167	5	202444952	202244952	202644952					Yes		Yes		Yes
pLARmEB	XX	PZE-105156713	5	204518077	204318077	204718077				Yes			Yes		Yes
FASTmrMLM	XX	PZE-105164922	5	208095563	207895563	208295563									Yes
FASTmrMLM	XX	PZE-105165903	5	208903868	208703868	209103868
mrMLM	XX	PZE-105165908	5	208905858	208705858	209105858
ISIS EM-BLASSO	BLUP	PZE-105165908	5	208905858	208705858	209105858
mrMLM	GZL	ZM013723-0211	5	211353374	211153374	211553374
mrMLM	BLUP	SYN35261	5	211956523	211756523	212156523		Yes				Yes			Yes
mrMLM	XX	SYN2908	5	212482885	212282885	212682885						Yes			Yes
MLM	XX	SYN28054	5	213946829	213746829	214146829
FASTmrMLM	XX	SYN28054	5	213946829	213746829	214146829
ISIS EM-BLASSO	XX	SYN28054	5	213946829	213746829	214146829
mrMLM	XX	PUT-163a-13388772-220	5	215804024	215604024	216004024									Yes
mrMLM	BJ	PZE-106000108	6	360000	160000	560000
MLM	XX	PZE-106000242	6	632237	432237	832237
MLM	BJ	PZE-106000242	6	632237	432237	832237
MLM	GZL	PZE-106000242	6	632237	432237	832237
MLM	BLUP	PZE-106000242	6	632237	432237	832237
mrMLM	XX	PZA00606.10	6	2379216	2179216	2579216
mrMLM	XX	PZE-106004067	6	5152770	4952770	5352770
mrMLM	BLUP	SYN22291	6	13765068	13565068	13965068
ISIS EM-BLASSO	BLUP	PZE-106013214	6	23557632	23357632	23757632									Yes
FASTmrMLM	GZL	PZE-106013277	6	23656220	23456220	23856220									Yes
pKWmEB	BJ	PZE-106013903	6	24418557	24218557	24618557									Yes
mrMLM	GZL	PUT-163a-18167798-1300	6	25334854	25134854	25534854									Yes
pKWmEB	GZL	PUT-163a-18167798-1300	6	25334854	25134854	25534854									Yes
pKWmEB	BJ	PUT-163a-18167798-1300	6	25334854	25134854	25534854									Yes
pKWmEB	BJ	PZE-106019237	6	38934560	38734560	39134560
ISIS EM-BLASSO	BLUP	PZE-106022657	6	54995633	54795633	55195633
mrMLM	XX	SYN16329	6	56121784	55921784	56321784
pLARmEB	BLUP	SYN16329	6	56121784	55921784	56321784
pKWmEB	XX	PZE-106026914	6	63389248	63189248	63589248									Yes
mrMLM	BLUP	PZE-106026914	6	63389248	63189248	63589248									Yes
MLM	GZL	PZE-106030560	6	70731877	70531877	70931877
mrMLM	XX	PZE-106037668	6	84590363	84390363	84790363
mrMLM	BLUP	PZE-106037668	6	84590363	84390363	84790363
FASTmrMLM	XX	PZE-106040109	6	87651744	87451744	87851744					Yes
pLARmEB	XX	PZE-106040109	6	87651744	87451744	87851744					Yes
ISIS EM-BLASSO	XX	PZE-106040109	6	87651744	87451744	87851744					Yes
FASTmrMLM	BLUP	PZE-106040109	6	87651744	87451744	87851744					Yes
mrMLM	GZL	PZE-106041442	6	89451031	89251031	89651031
mrMLM	BLUP	PZE-106041442	6	89451031	89251031	89651031
pKWmEB	BJ	PZE-106042050	6	90501405	90301405	90701405
ISIS EM-BLASSO	BLUP	PZE-106042050	6	90501405	90301405	90701405
mrMLM	XX	PZE-106042232	6	90543479	90343479	90743479
pLARmEB	BJ	SYN37033	6	91986902	91786902	92186902						Yes
FASTmrMLM	GZL	PZE-106043261	6	92081860	91881860	92281860						Yes
pLARmEB	GZL	PZE-106043261	6	92081860	91881860	92281860						Yes
ISIS EM-BLASSO	GZL	PZE-106043261	6	92081860	91881860	92281860						Yes
pLARmEB	BLUP	PZE-106047668	6	97095495	96895495	97295495
pKWmEB	BLUP	PZE-106047668	6	97095495	96895495	97295495
FASTmrMLM	GZL	PZE-106048055	6	97314607	97114607	97514607		Yes
pLARmEB	GZL	PZE-106048055	6	97314607	97114607	97514607		Yes
ISIS EM-BLASSO	GZL	PZE-106048055	6	97314607	97114607	97514607		Yes
pKWmEB	BLUP	SYN22089	6	98196184	97996184	98396184
mrMLM	XX	PZE-106063111	6	114592105	114392105	114792105
mrMLM	XX	PZE-106067540	6	120543025	120343025	120743025									Yes
FASTmrMLM	GZL	PZE-106070677	6	125234008	125034008	125434008				Yes
pLARmEB	GZL	PZE-106070677	6	125234008	125034008	125434008				Yes
mrMLM	BLUP	PZE-106075223	6	130629777	130429777	130829777					Yes
MLM	XX	ZM010703-0403	6	136599822	136399822	136799822
MLM	BLUP	ZM010703-0403	6	136599822	136399822	136799822
mrMLM	XX	PZE-106093489	6	149288770	149088770	149488770			Yes	Yes
FASTmrEMMA	GZL	SYN5238	6	150691993	150491993	150891993							Yes	Yes	Yes	Yes
ISIS EM-BLASSO	GZL	SYN5238	6	150691993	150491993	150891993							Yes	Yes	Yes	Yes
FASTmrMLM	GZL	SYN4804	6	150833250	150633250	151033250							Yes	Yes	Yes	Yes
MLM	BJ	SYN11819	6	150971567	150771567	151171567							Yes	Yes	Yes	Yes
mrMLM	XX	PZE-106100720	6	153460303	153260303	153660303							Yes	Yes
mrMLM	XX	SYN24466	6	154317515	154117515	154517515						Yes
pKWmEB	GZL	PZE-106106459	6	156646811	156446811	156846811		Yes			Yes
pKWmEB	BLUP	PZE-106106459	6	156646811	156446811	156846811		Yes			Yes
mrMLM	BLUP	PZE-106107669	6	157074143	156874143	157274143
mrMLM	XX	SYN14798	6	157690008	157490008	157890008					Yes
mrMLM	GZL	SYN14798	6	157690008	157490008	157890008					Yes
pKWmEB	BLUP	SYN19163	6	158382525	158182525	158582525
mrMLM	GZL	PZE-106114241	6	160615359	160415359	160815359									Yes
FASTmrMLM	XX	SYN31998	6	163538707	163338707	163738707
ISIS EM-BLASSO	GZL	SYN31997	6	163610444	163410444	163810444
pLARmEB	BJ	SYN13312	6	163967266	163767266	164167266		Yes
pKWmEB	BJ	SYN13312	6	163967266	163767266	164167266		Yes
ISIS EM-BLASSO	BJ	SYN13312	6	163967266	163767266	164167266		Yes
pLARmEB	BLUP	SYN13312	6	163967266	163767266	164167266		Yes
ISIS EM-BLASSO	BLUP	SYN13312	6	163967266	163767266	164167266		Yes
mrMLM	BLUP	PUT-163a-76287889-3910	6	165188117	164988117	165388117
FASTmrEMMA	XX	SYN22597	6	165904872	165704872	166104872	TSH1
ISIS EM-BLASSO	XX	SYN22597	6	165904872	165704872	166104872	TSH1
mrMLM	XX	SYN22598	6	165907042	165707042	166107042	TSH1
FASTmrMLM	XX	SYN22598	6	165907042	165707042	166107042	TSH1
pKWmEB	XX	SYN22598	6	165907042	165707042	166107042	TSH1
mrMLM	XX	SYN28527	6	166899672	166699672	167099672			Yes
pLARmEB	XX	SYN11452	6	167527541	167327541	167727541
mrMLM	BLUP	PZE-107005445	7	3674691	3474691	3874691								Yes
MLM	BJ	SYN25001	7	8191664	7991664	8391664
mrMLM	XX	SYN34668	7	9424735	9224735	9624735									Yes
MLM	XX	PZE-107013680	7	10051830	9851830	10251830
mrMLM	XX	PZE-107014389	7	10700343	10500343	10900343
FASTmrMLM	GZL	PZE-107015089	7	11688779	11488779	11888779
FASTmrMLM	BJ	PZE-107015358	7	12342744	12142744	12542744									Yes
ISIS EM-BLASSO	BLUP	PZE-107015358	7	12342744	12142744	12542744									Yes
MLM	XX	PZE-107015480	7	12407790	12207790	12607790									Yes
MLM	BJ	PZE-107015480	7	12407790	12207790	12607790									Yes
MLM	GZL	PZE-107015480	7	12407790	12207790	12607790									Yes
MLM	BLUP	PZE-107015480	7	12407790	12207790	12607790									Yes
FASTmrMLM	XX	PZE-107015643	7	12780903	12580903	12980903
FASTmrEMMA	BJ	PZE-107015643	7	12780903	12580903	12980903
mrMLM	XX	PZE-107017745	7	15208078	15008078	15408078
FASTmrMLM	BJ	PZE-107017810	7	15216670	15016670	15416670
ISIS EM-BLASSO	BJ	PZE-107017996	7	15345050	15145050	15545050
mrMLM	BLUP	PZE-107017996	7	15345050	15145050	15545050
mrMLM	BLUP	PZE-107018755	7	16871543	16671543	17071543
MLM	GZL	SYN26797	7	18305322	18105322	18505322
MLM	BLUP	SYN26797	7	18305322	18105322	18505322
ISIS EM-BLASSO	XX	SYN26797	7	18305322	18105322	18505322
FASTmrMLM	GZL	SYN26797	7	18305322	18105322	18505322
mrMLM	XX	SYN24977	7	18399434	18199434	18599434
ISIS EM-BLASSO	GZL	SYN24977	7	18399434	18199434	18599434
MLM	XX	SYN28343	7	21260742	21060742	21460742
mrMLM	XX	PZE-107022967	7	24046569	23846569	24246569
pKWmEB	BLUP	PZE-107024936	7	29196681	28996681	29396681
MLM	BLUP	PZE-107024977	7	29219747	29019747	29419747
MLM	GZL	PUT-163a-60394982-2922	7	34449838	34249838	34649838
MLM	BLUP	PUT-163a-60394982-2922	7	34449838	34249838	34649838
MLM	BLUP	PZE-107030965	7	42527265	42327265	42727265
MLM	XX	PZE-107030971	7	42527719	42327719	42727719
MLM	BLUP	PZE-107030971	7	42527719	42327719	42727719
MLM	XX	PUT-163a-76014682-3757	7	42527746	42327746	42727746
MLM	BJ	PUT-163a-76014682-3757	7	42527746	42327746	42727746
MLM	GZL	PUT-163a-76014682-3757	7	42527746	42327746	42727746
MLM	BLUP	PUT-163a-76014682-3757	7	42527746	42327746	42727746
mrMLM	XX	SYN15557	7	59716983	59516983	59916983
mrMLM	XX	PZE-107037666	7	60449479	60249479	60649479
FASTmrMLM	BLUP	PZE-107049842	7	93112038	92912038	93312038									Yes
pLARmEB	BLUP	PZE-107049842	7	93112038	92912038	93312038									Yes
MLM	GZL	PZE-107050243	7	93957354	93757354	94157354		Yes					Yes		Yes
mrMLM	GZL	PZE-107050243	7	93957354	93757354	94157354		Yes					Yes		Yes
FASTmrMLM	GZL	PZE-107050243	7	93957354	93757354	94157354		Yes					Yes		Yes
pLARmEB	GZL	PZE-107050243	7	93957354	93757354	94157354		Yes					Yes		Yes
pKWmEB	GZL	PZE-107050243	7	93957354	93757354	94157354		Yes					Yes		Yes
ISIS EM-BLASSO	GZL	PZE-107050243	7	93957354	93757354	94157354		Yes					Yes		Yes
mrMLM	XX	PZE-107051397	7	95365235	95165235	95565235
mrMLM	XX	PUT-163a-76021734-3825	7	96694085	96494085	96894085
mrMLM	XX	SYN14373	7	99929514	99729514	100129514
MLM	XX	PZE-107055306	7	101799993	101599993	101999993						Yes	Yes		Yes
MLM	BJ	PZE-107055306	7	101799993	101599993	101999993						Yes	Yes		Yes
MLM	BLUP	PZE-107055306	7	101799993	101599993	101999993						Yes	Yes		Yes
pLARmEB	XX	PZE-107057472	7	104629853	104429853	104829853
pLARmEB	GZL	PZE-107057870	7	105704020	105504020	105904020
ISIS EM-BLASSO	GZL	PZE-107057870	7	105704020	105504020	105904020
pKWmEB	XX	PUT-163a-78123661-4434	7	106232521	106032521	106432521
ISIS EM-BLASSO	XX	PZE-107060141	7	110286605	110086605	110486605	RA1				Yes	Yes
pLARmEB	XX	PUT-163a-28873821-1636	7	110974814	110774814	111174814
pKWmEB	XX	PUT-163a-28873821-1636	7	110974814	110774814	111174814
mrMLM	BLUP	SYN32582	7	119415276	119215276	119615276
mrMLM	BLUP	PZE-107072835	7	123520916	123320916	123720916						Yes
mrMLM	BLUP	PUT-163a-60356682-2806	7	126066471	125866471	126266471
mrMLM	XX	PZE-107079854	7	128640004	128440004	128840004
mrMLM	XX	PZE-107079903	7	128838245	128638245	129038245
MLM	GZL	SYN22616	7	139021341	138821341	139221341
MLM	BLUP	SYN22616	7	139021341	138821341	139221341
FASTmrEMMA	GZL	SYN22616	7	139021341	138821341	139221341
FASTmrEMMA	BLUP	SYN22616	7	139021341	138821341	139221341
pLARmEB	BLUP	SYN22616	7	139021341	138821341	139221341
pKWmEB	BLUP	SYN22616	7	139021341	138821341	139221341
ISIS EM-BLASSO	BLUP	SYN22616	7	139021341	138821341	139221341
ISIS EM-BLASSO	GZL	SYN22615	7	139021370	138821370	139221370
MLM	BLUP	PZE-107089731	7	139080591	138880591	139280591
FASTmrMLM	GZL	PZE-107089731	7	139080591	138880591	139280591
ISIS EM-BLASSO	BJ	PZE-107089731	7	139080591	138880591	139280591
mrMLM	XX	SYN17955	7	140393110	140193110	140593110
mrMLM	BLUP	SYN17955	7	140393110	140193110	140593110
FASTmrEMMA	BJ	PUT-163a-60394924-2916	7	140915149	140715149	141115149
pLARmEB	BLUP	PUT-163a-60394924-2916	7	140915149	140715149	141115149
mrMLM	BLUP	PZE-107093478	7	142741649	142541649	142941649							Yes
FASTmrMLM	GZL	PUT-163a-76010550-3720	7	142789737	142589737	142989737							Yes
MLM	BJ	PZE-107095341	7	145294687	145094687	145494687							Yes
MLM	BLUP	PZE-107095341	7	145294687	145094687	145494687							Yes
pKWmEB	BJ	PZE-107095341	7	145294687	145094687	145494687							Yes
pKWmEB	BLUP	PZE-107095341	7	145294687	145094687	145494687							Yes
MLM	BJ	PZE-107095342	7	145294819	145094819	145494819							Yes
MLM	BLUP	PZE-107095342	7	145294819	145094819	145494819							Yes
mrMLM	XX	PZE-107095342	7	145294819	145094819	145494819							Yes
ISIS EM-BLASSO	BJ	SYN11218	7	145339710	145139710	145539710							Yes
pLARmEB	BLUP	SYN11218	7	145339710	145139710	145539710							Yes
mrMLM	BLUP	PZE-107110888	7	155316975	155116975	155516975				Yes
mrMLM	BJ	SYN14660	7	160862168	160662168	161062168			Yes								Yes
mrMLM	BLUP	SYN14660	7	160862168	160662168	161062168			Yes								Yes
ISIS EM-BLASSO	XX	PZB00605.3	7	165995314	165795314	166195314									Yes
mrMLM	BLUP	PZE-107130986	7	166405361	166205361	166605361			Yes						Yes
MLM	XX	PZE-107134294	7	167670131	167470131	167870131									Yes
MLM	BJ	PZE-107134294	7	167670131	167470131	167870131									Yes
MLM	BLUP	PZE-107134294	7	167670131	167470131	167870131									Yes
mrMLM	BLUP	PZE-107134294	7	167670131	167470131	167870131									Yes
pLARmEB	BLUP	PZE-107134294	7	167670131	167470131	167870131									Yes
pKWmEB	BLUP	PZE-107134294	7	167670131	167470131	167870131									Yes
ISIS EM-BLASSO	BLUP	PZE-107134294	7	167670131	167470131	167870131									Yes
MLM	BJ	PZE-107135438	7	168142388	167942388	168342388				Yes
FASTmrMLM	BJ	PZE-107135438	7	168142388	167942388	168342388				Yes
ISIS EM-BLASSO	BJ	PZE-107135438	7	168142388	167942388	168342388				Yes
pKWmEB	GZL	PZE-107135626	7	168155227	167955227	168355227				Yes
mrMLM	BLUP	PZE-107135626	7	168155227	167955227	168355227				Yes
FASTmrMLM	GZL	PUT-163a-148942056-449	7	168736987	168536987	168936987				Yes
ISIS EM-BLASSO	GZL	PZE-108002410	8	2524458	2324458	2724458
pKWmEB	GZL	PZE-108002846	8	3024095	2824095	3224095
MLM	BJ	PZE-108004275	8	4238810	4038810	4438810
mrMLM	XX	PZE-108004875	8	4922699	4722699	5122699
FASTmrMLM	GZL	SYN13074	8	6812885	6612885	7012885			Yes
MLM	BJ	SYN3278	8	13260933	13060933	13460933					Yes		Yes	Yes
pLARmEB	BLUP	PZE-108014370	8	14155221	13955221	14355221
mrMLM	XX	SYN18992	8	16733458	16533458	16933458	VT2	Yes
ISIS EM-BLASSO	BJ	PHM6428.11	8	22422817	22222817	22622817
mrMLM	GZL	PZE-108024348	8	23005712	22805712	23205712											Yes
mrMLM	XX	PZE-108027532	8	27586638	27386638	27786638			Yes								Yes
ISIS EM-BLASSO	GZL	PZE-108028178	8	28831174	28631174	29031174											Yes
mrMLM	XX	PZE-108032485	8	37812227	37612227	38012227									Yes		Yes
pLARmEB	BJ	PZE-108038108	8	58482126	58282126	58682126											Yes
MLM	BJ	PZE-108039278	8	61514237	61314237	61714237											Yes
MLM	GZL	PZE-108040077	8	63388903	63188903	63588903											Yes
mrMLM	XX	PZE-108040447	8	64259873	64059873	64459873									Yes
FASTmrEMMA	XX	SYN8764	8	70572062	70372062	70772062
pLARmEB	XX	SYN8764	8	70572062	70372062	70772062
pKWmEB	XX	SYN8764	8	70572062	70372062	70772062
ISIS EM-BLASSO	XX	SYN8764	8	70572062	70372062	70772062
pLARmEB	XX	PZE-108044552	8	72223299	72023299	72423299
mrMLM	BLUP	PZE-108044809	8	72799106	72599106	72999106
FASTmrMLM	XX	PZE-108045967	8	74727724	74527724	74927724
pKWmEB	XX	PZE-108045967	8	74727724	74527724	74927724
pLARmEB	GZL	PZE-108046192	8	75144727	74944727	75344727
ISIS EM-BLASSO	GZL	PZE-108051336	8	89373130	89173130	89573130
mrMLM	XX	PZE-108057211	8	101127264	100927264	101327264
mrMLM	BLUP	PZE-108057211	8	101127264	100927264	101327264
mrMLM	BLUP	PZE-108068597	8	119020282	118820282	119220282											Yes
mrMLM	XX	PZE-108068724	8	119362328	119162328	119562328			Yes					Yes			Yes
mrMLM	BLUP	PZE-108068724	8	119362328	119162328	119562328			Yes					Yes			Yes
pKWmEB	BJ	PZE-108072333	8	123917072	123717072	124117072		Yes									Yes
FASTmrMLM	GZL	PZE-108073230	8	126390184	126190184	126590184											Yes
FASTmrMLM	BLUP	PZE-108073230	8	126390184	126190184	126590184											Yes
ISIS EM-BLASSO	BLUP	PZE-108073230	8	126390184	126190184	126590184											Yes
mrMLM	XX	PZA03395.5	8	130388141	130188141	130588141									Yes		Yes
ISIS EM-BLASSO	GZL	PZE-108077058	8	131173776	130973776	131373776											Yes
mrMLM	XX	PZE-108077447	8	131722663	131522663	131922663		Yes									Yes
mrMLM	BJ	PZE-108077447	8	131722663	131522663	131922663		Yes									Yes
mrMLM	GZL	SYN25144	8	134980680	134780680	135180680											Yes
MLM	BJ	SYN12260	8	140904681	140704681	141104681
mrMLM	XX	PZE-108085770	8	141438444	141238444	141638444
pLARmEB	BLUP	PZE-108085770	8	141438444	141238444	141638444
MLM	XX	PZE-108086423	8	142092021	141892021	142292021
ISIS EM-BLASSO	GZL	PZE-108087165	8	143358943	143158943	143558943
MLM	GZL	PZE-108088403	8	144401020	144201020	144601020									Yes
FASTmrEMMA	GZL	PZE-108088403	8	144401020	144201020	144601020									Yes
MLM	XX	PUT-163a-148967445-624	8	144442902	144242902	144642902									Yes
MLM	GZL	PUT-163a-148967445-624	8	144442902	144242902	144642902									Yes
pLARmEB	XX	PUT-163a-148967445-624	8	144442902	144242902	144642902									Yes
pLARmEB	BLUP	PUT-163a-148967445-624	8	144442902	144242902	144642902									Yes
FASTmrMLM	BJ	PZE-108089628	8	145228675	145028675	145428675				Yes
pLARmEB	BJ	PZE-108089628	8	145228675	145028675	145428675				Yes
pKWmEB	GZL	PZE-108090463	8	146154732	145954732	146354732				Yes					Yes
pKWmEB	BLUP	PZE-108090567	8	146322866	146122866	146522866				Yes
MLM	BLUP	PZA03652.2	8	146342956	146142956	146542956				Yes
FASTmrMLM	GZL	PZA03652.2	8	146342956	146142956	146542956				Yes
MLM	BJ	PZE-108091524	8	147275652	147075652	147475652											Yes
mrMLM	XX	PUT-163a-60346455-2552	8	149535427	149335427	149735427											Yes
pLARmEB	GZL	PZE-108096590	8	151405243	151205243	151605243											Yes
pKWmEB	BJ	PZE-108099425	8	154332960	154132960	154532960											Yes
mrMLM	BLUP	PZE-108100441	8	155159183	154959183	155359183											Yes
mrMLM	BJ	PZE-108100709	8	155328014	155128014	155528014											Yes
pKWmEB	GZL	PZA03698.1	8	155571435	155371435	155771435											Yes
ISIS EM-BLASSO	BLUP	PZA03698.1	8	155571435	155371435	155771435											Yes
mrMLM	GZL	PZE-108108482	8	160579918	160379918	160779918							Yes				Yes
mrMLM	XX	PZE-108110627	8	162179439	161979439	162379439											Yes
mrMLM	GZL	SYN26538	8	169361414	169161414	169561414								Yes	Yes		Yes
pLARmEB	BLUP	SYN26538	8	169361414	169161414	169561414								Yes	Yes		Yes
mrMLM	XX	PZE-108127145	8	169923320	169723320	170123320											Yes
ISIS EM-BLASSO	XX	PZE-108131350	8	171240169	171040169	171440169		Yes									Yes
MLM	XX	PZE-109000357	9	978609	778609	1178609
MLM	BLUP	PZE-109000357	9	978609	778609	1178609
mrMLM	XX	PZE-109000357	9	978609	778609	1178609
FASTmrMLM	XX	PZE-109000357	9	978609	778609	1178609
FASTmrEMMA	XX	PZE-109000357	9	978609	778609	1178609
ISIS EM-BLASSO	XX	PZE-109000357	9	978609	778609	1178609
mrMLM	GZL	PZE-109000357	9	978609	778609	1178609
pLARmEB	GZL	PZE-109001018	9	1448674	1248674	1648674						Yes
mrMLM	XX	PZE-109008077	9	8792464	8592464	8992464
FASTmrMLM	GZL	SYN19749	9	8796333	8596333	8996333
pLARmEB	GZL	SYN19749	9	8796333	8596333	8996333
ISIS EM-BLASSO	GZL	SYN19749	9	8796333	8596333	8996333
mrMLM	XX	SYN11737	9	9883311	9683311	10083311
pLARmEB	GZL	PZE-109013690	9	13802854	13602854	14002854							Yes
ISIS EM-BLASSO	BLUP	PZE-109013690	9	13802854	13602854	14002854							Yes
mrMLM	XX	PZE-109019829	9	20238182	20038182	20438182											Yes
MLM	BLUP	SYN10617	9	22604585	22404585	22804585											Yes
FASTmrMLM	GZL	SYN10617	9	22604585	22404585	22804585											Yes
pLARmEB	GZL	SYN10617	9	22604585	22404585	22804585											Yes
mrMLM	BLUP	PZE-109022389	9	22734454	22534454	22934454											Yes
MLM	BJ	PZE-109022419	9	22737893	22537893	22937893											Yes
pKWmEB	BJ	PZE-109022419	9	22737893	22537893	22937893											Yes
mrMLM	XX	SYN6551	9	23164413	22964413	23364413
MLM	XX	PZE-109023327	9	23409427	23209427	23609427
MLM	BLUP	PZE-109023327	9	23409427	23209427	23609427
FASTmrEMMA	BJ	PUT-163a-16917550-985	9	26582375	26382375	26782375
MLM	BJ	PUT-163a-16917550-981	9	26582398	26382398	26782398
FASTmrMLM	BJ	PUT-163a-16917550-981	9	26582398	26382398	26782398
pLARmEB	BJ	PUT-163a-16917550-981	9	26582398	26382398	26782398
ISIS EM-BLASSO	BJ	PUT-163a-16917550-981	9	26582398	26382398	26782398
mrMLM	XX	PZE-109035887	9	47168087	46968087	47368087			Yes
mrMLM	GZL	PZE-109036737	9	49399558	49199558	49599558
FASTmrEMMA	GZL	PZE-109036737	9	49399558	49199558	49599558
mrMLM	XX	PZE-109039951	9	58533184	58333184	58733184
FASTmrMLM	XX	PZE-109039951	9	58533184	58333184	58733184
pKWmEB	XX	PZE-109039951	9	58533184	58333184	58733184
mrMLM	GZL	PZE-109044073	9	71069247	70869247	71269247
MLM	XX	PZE-109047930	9	79941271	79741271	80141271
MLM	BJ	PZE-109047930	9	79941271	79741271	80141271
MLM	GZL	PZE-109047930	9	79941271	79741271	80141271
MLM	BLUP	PZE-109047930	9	79941271	79741271	80141271
FASTmrMLM	GZL	PZE-109047930	9	79941271	79741271	80141271
FASTmrEMMA	GZL	PZE-109047930	9	79941271	79741271	80141271
pLARmEB	GZL	PZE-109047930	9	79941271	79741271	80141271
ISIS EM-BLASSO	GZL	PZE-109047930	9	79941271	79741271	80141271
mrMLM	BJ	PZE-109047930	9	79941271	79741271	80141271
FASTmrMLM	BJ	PZE-109047930	9	79941271	79741271	80141271
pLARmEB	BJ	PZE-109047930	9	79941271	79741271	80141271
pKWmEB	BJ	PZE-109047930	9	79941271	79741271	80141271
ISIS EM-BLASSO	BJ	PZE-109047930	9	79941271	79741271	80141271
mrMLM	BLUP	PZE-109047930	9	79941271	79741271	80141271
FASTmrMLM	BLUP	PZE-109047930	9	79941271	79741271	80141271
FASTmrEMMA	BLUP	PZE-109047930	9	79941271	79741271	80141271
pKWmEB	BLUP	PZE-109047930	9	79941271	79741271	80141271
ISIS EM-BLASSO	BLUP	PZE-109047930	9	79941271	79741271	80141271
MLM	BJ	PZE-109049192	9	82922513	82722513	83122513
mrMLM	XX	PZE-109050323	9	84557723	84357723	84757723
mrMLM	XX	PZE-109052518	9	87829649	87629649	88029649					Yes		Yes
FASTmrEMMA	XX	PZE-109052965	9	88482276	88282276	88682276									Yes
FASTmrMLM	XX	PZE-109053325	9	89123529	88923529	89323529
pLARmEB	XX	PZE-109053325	9	89123529	88923529	89323529
ISIS EM-BLASSO	XX	PZE-109053325	9	89123529	88923529	89323529
pLARmEB	GZL	PZE-109053405	9	89392940	89192940	89592940
ISIS EM-BLASSO	GZL	PZE-109053405	9	89392940	89192940	89592940
pLARmEB	BLUP	PZE-109053405	9	89392940	89192940	89592940
MLM	BJ	PZE-109058462	9	96800020	96600020	97000020		Yes							Yes		Yes
MLM	BLUP	PZE-109058462	9	96800020	96600020	97000020		Yes							Yes		Yes
pKWmEB	XX	PZE-109058896	9	97519437	97319437	97719437							Yes		Yes		Yes
ISIS EM-BLASSO	BLUP	PZE-109058896	9	97519437	97319437	97719437							Yes		Yes		Yes
MLM	BJ	SYN30925	9	97647532	97447532	97847532							Yes		Yes		Yes
MLM	BLUP	SYN30925	9	97647532	97447532	97847532							Yes		Yes		Yes
mrMLM	BLUP	PZE-109059124	9	97781598	97581598	97981598									Yes		Yes
MLM	BJ	PZE-109060083	9	98710505	98510505	98910505							Yes				Yes
mrMLM	GZL	PZE-109063407	9	102624515	102424515	102824515		Yes									Yes
mrMLM	XX	PZE-109065825	9	105470466	105270466	105670466											Yes
mrMLM	GZL	PZE-109065969	9	106019902	105819902	106219902											Yes
FASTmrMLM	GZL	PZE-109065969	9	106019902	105819902	106219902											Yes
pLARmEB	GZL	PZE-109065969	9	106019902	105819902	106219902											Yes
mrMLM	XX	PUT-163a-18170034-1345	9	109439603	109239603	109639603
ISIS EM-BLASSO	BJ	PUT-163a-60351108-2651	9	109439694	109239694	109639694
MLM	XX	SYN6394	9	119700760	119500760	119900760					Yes
MLM	XX	SYN6395	9	119700779	119500779	119900779					Yes
MLM	XX	SYN21890	9	119840584	119640584	120040584
mrMLM	BJ	PZE-109084399	9	129132564	128932564	129332564					Yes						Yes
FASTmrMLM	XX	PZE-109086221	9	130332952	130132952	130532952		Yes							Yes		Yes
FASTmrMLM	XX	SYN12080	9	135380232	135180232	135580232						Yes			Yes
ISIS EM-BLASSO	XX	SYN12080	9	135380232	135180232	135580232						Yes			Yes
mrMLM	GZL	PZE-109093737	9	135641611	135441611	135841611						Yes			Yes
pKWmEB	GZL	PZE-109093737	9	135641611	135441611	135841611						Yes			Yes
mrMLM	BLUP	PZE-109093737	9	135641611	135441611	135841611						Yes			Yes
mrMLM	XX	PZE-109098353	9	138782359	138582359	138982359			Yes	Yes	Yes				Yes
mrMLM	XX	PZE-109114052	9	147717076	147517076	147917076									Yes		Yes
mrMLM	BLUP	SYN15956	9	149267907	149067907	149467907		Yes									Yes
mrMLM	XX	SYN15964	9	149285105	149085105	149485105		Yes									Yes
FASTmrMLM	BJ	PZE-109118418	9	149398110	149198110	149598110		Yes		Yes							Yes
FASTmrMLM	XX	SYN13929	9	149523543	149323543	149723543		Yes		Yes							Yes
ISIS EM-BLASSO	BJ	SYN8717	9	149984521	149784521	150184521											Yes
mrMLM	XX	PZA00184.4	9	151289826	151089826	151489826									Yes		Yes
mrMLM	BJ	SYN4471	10	4201524	4001524	4401524								Yes
FASTmrMLM	BJ	SYN4471	10	4201524	4001524	4401524								Yes
FASTmrEMMA	BJ	SYN4471	10	4201524	4001524	4401524								Yes
pLARmEB	BJ	SYN4471	10	4201524	4001524	4401524								Yes
pKWmEB	BJ	SYN4471	10	4201524	4001524	4401524								Yes
ISIS EM-BLASSO	BJ	SYN4471	10	4201524	4001524	4401524								Yes
MLM	BJ	PZE-110007514	10	5267011	5067011	5467011								Yes
mrMLM	BLUP	PZE-110014876	10	14553795	14353795	14753795		Yes			Yes						Yes
pLARmEB	XX	PZE-110017215	10	19189815	18989815	19389815											Yes
FASTmrMLM	BLUP	PZE-110017215	10	19189815	18989815	19389815											Yes
FASTmrEMMA	BLUP	PZE-110017215	10	19189815	18989815	19389815											Yes
mrMLM	XX	PZE-110020178	10	25566093	25366093	25766093						Yes
mrMLM	BLUP	PZE-110020178	10	25566093	25366093	25766093						Yes
MLM	GZL	PZE-110022926	10	33369099	33169099	33569099
MLM	BLUP	PZE-110022926	10	33369099	33169099	33569099
pKWmEB	XX	SYN6682	10	47649332	47449332	47849332
mrMLM	XX	PZE-110032522	10	60752406	60552406	60952406
pLARmEB	XX	PZE-110032522	10	60752406	60552406	60952406
ISIS EM-BLASSO	XX	PZE-110036859	10	70087789	69887789	70287789				Yes		Yes
pLARmEB	BLUP	PZE-110036859	10	70087789	69887789	70287789				Yes		Yes
ISIS EM-BLASSO	BLUP	PZE-110036859	10	70087789	69887789	70287789				Yes		Yes
mrMLM	XX	PZE-110042260	10	80531150	80331150	80731150
FASTmrMLM	BJ	PZE-110046880	10	87853177	87653177	88053177				Yes							Yes
FASTmrEMMA	BJ	PZE-110046880	10	87853177	87653177	88053177				Yes							Yes
mrMLM	BLUP	PZE-110046880	10	87853177	87653177	88053177				Yes							Yes
mrMLM	XX	PZE-110048001	10	89906904	89706904	90106904											Yes
pLARmEB	BLUP	PZA00400.3	10	98866690	98666690	99066690											Yes
mrMLM	GZL	PZE-110054937	10	104949602	104749602	105149602
MLM	XX	PZE-110055114	10	105684863	105484863	105884863
MLM	BJ	PZE-110055114	10	105684863	105484863	105884863
MLM	BLUP	PZE-110055114	10	105684863	105484863	105884863
mrMLM	XX	PZE-110055703	10	106788042	106588042	106988042
FASTmrMLM	XX	PZE-110056149	10	107945946	107745946	108145946
pLARmEB	XX	SYN18547	10	113563445	113363445	113763445		Yes
ISIS EM-BLASSO	GZL	SYN18547	10	113563445	113363445	113763445		Yes
pKWmEB	BLUP	SYN18547	10	113563445	113363445	113763445		Yes
ISIS EM-BLASSO	BLUP	SYN18547	10	113563445	113363445	113763445		Yes
ISIS EM-BLASSO	XX	PZE-110060367	10	114400017	114200017	114600017		Yes
mrMLM	XX	PZE-110061085	10	115370564	115170564	115570564
pKWmEB	GZL	PHM13687.14	10	117796822	117596822	117996822		Yes						Yes
MLM	BJ	SYN25943	10	117797195	117597195	117997195		Yes						Yes
FASTmrMLM	BLUP	SYN25943	10	117797195	117597195	117997195		Yes						Yes
ISIS EM-BLASSO	XX	SYN23732	10	121481912	121281912	121681912											Yes
pKWmEB	BLUP	SYN23732	10	121481912	121281912	121681912											Yes
ISIS EM-BLASSO	BLUP	SYN23732	10	121481912	121281912	121681912											Yes
pLARmEB	BLUP	PZA03196.1	10	124005403	123805403	124205403											Yes
mrMLM	GZL	PZE-110068690	10	125207411	125007411	125407411											Yes
pLARmEB	BLUP	PZE-110069014	10	125570870	125370870	125770870											Yes
mrMLM	XX	ZM013125-0299	10	127973238	127773238	128173238
pKWmEB	BJ	PZE-110075397	10	131592109	131392109	131792109
mrMLM	GZL	ZM013979-0369	10	132670788	132470788	132870788					Yes
mrMLM	BLUP	PZE-110078150	10	132924281	132724281	133124281						Yes
mrMLM	BLUP	PZE-110080302	10	134132718	133932718	134332718											Yes
mrMLM	BJ	PZE-110080486	10	134220378	134020378	134420378											Yes
pKWmEB	GZL	SYN28389	10	136800602	136600602	137000602				Yes							Yes
FASTmrEMMA	BJ	PZE-110087648	10	137723734	137523734	137923734			Yes	Yes					Yes		Yes
ISIS EM-BLASSO	BJ	PZE-110087648	10	137723734	137523734	137923734			Yes	Yes					Yes		Yes
FASTmrMLM	GZL	PZE-110088338	10	138302836	138102836	138502836		Yes									Yes
MLM	BJ	SYN17906	10	138758070	138558070	138958070					Yes	Yes					Yes
pKWmEB	BJ	SYN17906	10	138758070	138558070	138958070					Yes	Yes					Yes
mrMLM	XX	SYN1014	10	142758759	142558759	142958759											Yes
mrMLM	GZL	SYN1014	10	142758759	142558759	142958759											Yes
MLM	XX	PZE-110106563	10	146944098	146744098	147144098
MLM	BJ	PZE-110106563	10	146944098	146744098	147144098
MLM	BLUP	PZE-110106563	10	146944098	146744098	147144098
mrMLM	BJ	PZE-110106563	10	146944098	146744098	147144098
FASTmrMLM	BJ	PZE-110106563	10	146944098	146744098	147144098
FASTmrEMMA	BJ	PZE-110106563	10	146944098	146744098	147144098
pLARmEB	BJ	PZE-110106563	10	146944098	146744098	147144098
ISIS EM-BLASSO	BJ	PZE-110106563	10	146944098	146744098	147144098
mrMLM	BLUP	PZE-110106563	10	146944098	146744098	147144098
pKWmEB	BLUP	PZE-110106563	10	146944098	146744098	147144098
ISIS EM-BLASSO	BLUP	PZE-110106563	10	146944098	146744098	147144098
MLM	BJ	PZE-110110964	10	148784915	148584915	148984915											Yes
pLARmEB	BJ	PZE-110110964	10	148784915	148584915	148984915											Yes
ISIS EM-BLASSO	BJ	PZE-110110964	10	148784915	148584915	148984915											Yes
FASTmrMLM	BLUP	PZE-110110964	10	148784915	148584915	148984915											Yes
FASTmrMLM	BJ	PZE-110111039	10	148840271	148640271	149040271											Yes
ISIS EM-BLASSO	BLUP	PZE-110111039	10	148840271	148640271	149040271											Yes
*: Genomic location of the loci in B73 RefGen v2
Chen L, An Y, Li Y, Li C, Shi Y, Song Y, et al. Candidate loci for yield-related traits in maize revealved by a combination of metaQTL analysis and regional assiciation mapping. Front. Plant Sci. 2017;8:2190.
